# Supplementary material for: Unsupervised feature selection algorithm based on L 2,p -norm feature reconstruction
Source: PLoS One. 2025 Mar 3;20(3):e0318431. doi: 10.1371/journal.pone.0318431 (PMC11875355; doi:10.1371/journal.pone.0318431)
Supplement: S1 Data — (ZIP) [file pone.0318431.s001.zip]

Archive with 7,367 entries (7,320 files):
- S1_data/
- S1_data/code/
- S1_data/code/Ablation study/
- S1_data/code/Ablation study/Base Module.zip
- S1_data/code/Ablation study/b+alpha +beta.zip
- S1_data/code/NFRFS/
- S1_data/code/NFRFS/Laplacian_CAN.m
- S1_data/code/NFRFS/NFRFS.zip
- S1_data/code/NFRFS/NSSRD_init_S.m
- S1_data/code/NFRFS/PP.m
- S1_data/code/NFRFS/README.txt
- S1_data/code/NFRFS/diagp.m
- S1_data/code/NFRFS/main.m
- S1_data/code/NFRFS/test.m
- S1_data/code/Plot/
- S1_data/code/Plot/convergence curve.m
- S1_data/code/Plot/line graphACC.m
- S1_data/code/Plot/line graphNMI.m
- S1_data/code/Plot/plot3DResults_alpha.m
- S1_data/code/Robustness Evaluation/
- S1_data/code/Robustness Evaluation/AUFS/
- S1_data/code/Robustness Evaluation/AUFS/ORL_block_10/
- S1_data/code/Robustness Evaluation/AUFS/ORL_block_10/al=0.0001,be=0.0001,ga=0.01_result.mat
- S1_data/code/Robustness Evaluation/AUFS/ORL_block_10/al=0.0001,be=0.0001,ga=0.05_result.mat
- S1_data/code/Robustness Evaluation/AUFS/ORL_block_10/al=0.0001,be=0.0001,ga=0.1_result.mat
- S1_data/code/Robustness Evaluation/AUFS/ORL_block_10/al=0.0001,be=0.0001,ga=0.5_result.mat
- S1_data/code/Robustness Evaluation/AUFS/ORL_block_10/al=0.0001,be=0.0001,ga=1_result.mat
- S1_data/code/Robustness Evaluation/AUFS/ORL_block_10/al=0.0001,be=0.01,ga=0.01_result.mat
- S1_data/code/Robustness Evaluation/AUFS/ORL_block_10/al=0.0001,be=0.01,ga=0.05_result.mat
- S1_data/code/Robustness Evaluation/AUFS/ORL_block_10/al=0.0001,be=0.01,ga=0.1_result.mat
- S1_data/code/Robustness Evaluation/AUFS/ORL_block_10/al=0.0001,be=0.01,ga=0.5_result.mat
- S1_data/code/Robustness Evaluation/AUFS/ORL_block_10/al=0.0001,be=0.01,ga=1_result.mat
- S1_data/code/Robustness Evaluation/AUFS/ORL_block_10/al=0.0001,be=1,ga=0.01_result.mat
- S1_data/code/Robustness Evaluation/AUFS/ORL_block_10/al=0.0001,be=1,ga=0.05_result.mat
- S1_data/code/Robustness Evaluation/AUFS/ORL_block_10/al=0.0001,be=1,ga=0.1_result.mat
- S1_data/code/Robustness Evaluation/AUFS/ORL_block_10/al=0.0001,be=1,ga=0.5_result.mat
- S1_data/code/Robustness Evaluation/AUFS/ORL_block_10/al=0.0001,be=1,ga=1_result.mat
- S1_data/code/Robustness Evaluation/AUFS/ORL_block_10/al=0.0001,be=100,ga=0.01_result.mat
- S1_data/code/Robustness Evaluation/AUFS/ORL_block_10/al=0.0001,be=100,ga=0.05_result.mat
- S1_data/code/Robustness Evaluation/AUFS/ORL_block_10/al=0.0001,be=100,ga=0.1_result.mat
- S1_data/code/Robustness Evaluation/AUFS/ORL_block_10/al=0.0001,be=100,ga=0.5_result.mat
- S1_data/code/Robustness Evaluation/AUFS/ORL_block_10/al=0.0001,be=100,ga=1_result.mat
- S1_data/code/Robustness Evaluation/AUFS/ORL_block_10/al=0.0001,be=10000,ga=0.01_result.mat
- S1_data/code/Robustness Evaluation/AUFS/ORL_block_10/al=0.0001,be=10000,ga=0.05_result.mat
- S1_data/code/Robustness Evaluation/AUFS/ORL_block_10/al=0.0001,be=10000,ga=0.1_result.mat
- S1_data/code/Robustness Evaluation/AUFS/ORL_block_10/al=0.0001,be=10000,ga=0.5_result.mat
- S1_data/code/Robustness Evaluation/AUFS/ORL_block_10/al=0.0001,be=10000,ga=1_result.mat
- S1_data/code/Robustness Evaluation/AUFS/ORL_block_10/al=0.0001,be=1000000,ga=0.01_result.mat
- S1_data/code/Robustness Evaluation/AUFS/ORL_block_10/al=0.0001,be=1000000,ga=0.05_result.mat
- S1_data/code/Robustness Evaluation/AUFS/ORL_block_10/al=0.0001,be=1000000,ga=0.1_result.mat
- S1_data/code/Robustness Evaluation/AUFS/ORL_block_10/al=0.0001,be=1000000,ga=0.5_result.mat
- S1_data/code/Robustness Evaluation/AUFS/ORL_block_10/al=0.0001,be=1000000,ga=1_result.mat
- S1_data/code/Robustness Evaluation/AUFS/ORL_block_10/al=0.0001,be=1e-06,ga=0.01_result.mat
- S1_data/code/Robustness Evaluation/AUFS/ORL_block_10/al=0.0001,be=1e-06,ga=0.05_result.mat
- S1_data/code/Robustness Evaluation/AUFS/ORL_block_10/al=0.0001,be=1e-06,ga=0.1_result.mat
- S1_data/code/Robustness Evaluation/AUFS/ORL_block_10/al=0.0001,be=1e-06,ga=0.5_result.mat
- S1_data/code/Robustness Evaluation/AUFS/ORL_block_10/al=0.0001,be=1e-06,ga=1_result.mat
- S1_data/code/Robustness Evaluation/AUFS/ORL_block_10/al=0.01,be=0.0001,ga=0.01_result.mat
- S1_data/code/Robustness Evaluation/AUFS/ORL_block_10/al=0.01,be=0.0001,ga=0.05_result.mat
- S1_data/code/Robustness Evaluation/AUFS/ORL_block_10/al=0.01,be=0.0001,ga=0.1_result.mat
- S1_data/code/Robustness Evaluation/AUFS/ORL_block_10/al=0.01,be=0.0001,ga=0.5_result.mat
- S1_data/code/Robustness Evaluation/AUFS/ORL_block_10/al=0.01,be=0.0001,ga=1_result.mat
- S1_data/code/Robustness Evaluation/AUFS/ORL_block_10/al=0.01,be=0.01,ga=0.01_result.mat
- S1_data/code/Robustness Evaluation/AUFS/ORL_block_10/al=0.01,be=0.01,ga=0.05_result.mat
- S1_data/code/Robustness Evaluation/AUFS/ORL_block_10/al=0.01,be=0.01,ga=0.1_result.mat
- S1_data/code/Robustness Evaluation/AUFS/ORL_block_10/al=0.01,be=0.01,ga=0.5_result.mat
- S1_data/code/Robustness Evaluation/AUFS/ORL_block_10/al=0.01,be=0.01,ga=1_result.mat
- S1_data/code/Robustness Evaluation/AUFS/ORL_block_10/al=0.01,be=1,ga=0.01_result.mat
- S1_data/code/Robustness Evaluation/AUFS/ORL_block_10/al=0.01,be=1,ga=0.05_result.mat
- S1_data/code/Robustness Evaluation/AUFS/ORL_block_10/al=0.01,be=1,ga=0.1_result.mat
- S1_data/code/Robustness Evaluation/AUFS/ORL_block_10/al=0.01,be=1,ga=0.5_result.mat
- S1_data/code/Robustness Evaluation/AUFS/ORL_block_10/al=0.01,be=1,ga=1_result.mat
- S1_data/code/Robustness Evaluation/AUFS/ORL_block_10/al=0.01,be=100,ga=0.01_result.mat
- S1_data/code/Robustness Evaluation/AUFS/ORL_block_10/al=0.01,be=100,ga=0.05_result.mat
- S1_data/code/Robustness Evaluation/AUFS/ORL_block_10/al=0.01,be=100,ga=0.1_result.mat
- S1_data/code/Robustness Evaluation/AUFS/ORL_block_10/al=0.01,be=100,ga=0.5_result.mat
- S1_data/code/Robustness Evaluation/AUFS/ORL_block_10/al=0.01,be=100,ga=1_result.mat
- S1_data/code/Robustness Evaluation/AUFS/ORL_block_10/al=0.01,be=10000,ga=0.01_result.mat
- S1_data/code/Robustness Evaluation/AUFS/ORL_block_10/al=0.01,be=10000,ga=0.05_result.mat
- S1_data/code/Robustness Evaluation/AUFS/ORL_block_10/al=0.01,be=10000,ga=0.1_result.mat
- S1_data/code/Robustness Evaluation/AUFS/ORL_block_10/al=0.01,be=10000,ga=0.5_result.mat
- S1_data/code/Robustness Evaluation/AUFS/ORL_block_10/al=0.01,be=10000,ga=1_result.mat
- S1_data/code/Robustness Evaluation/AUFS/ORL_block_10/al=0.01,be=1000000,ga=0.01_result.mat
- S1_data/code/Robustness Evaluation/AUFS/ORL_block_10/al=0.01,be=1000000,ga=0.05_result.mat
- S1_data/code/Robustness Evaluation/AUFS/ORL_block_10/al=0.01,be=1000000,ga=0.1_result.mat
- S1_data/code/Robustness Evaluation/AUFS/ORL_block_10/al=0.01,be=1000000,ga=0.5_result.mat
- S1_data/code/Robustness Evaluation/AUFS/ORL_block_10/al=0.01,be=1000000,ga=1_result.mat
- S1_data/code/Robustness Evaluation/AUFS/ORL_block_10/al=0.01,be=1e-06,ga=0.01_result.mat
- S1_data/code/Robustness Evaluation/AUFS/ORL_block_10/al=0.01,be=1e-06,ga=0.05_result.mat
- S1_data/code/Robustness Evaluation/AUFS/ORL_block_10/al=0.01,be=1e-06,ga=0.1_result.mat
- S1_data/code/Robustness Evaluation/AUFS/ORL_block_10/al=0.01,be=1e-06,ga=0.5_result.mat
- S1_data/code/Robustness Evaluation/AUFS/ORL_block_10/al=0.01,be=1e-06,ga=1_result.mat
- S1_data/code/Robustness Evaluation/AUFS/ORL_block_10/al=1,be=0.0001,ga=0.01_result.mat
- S1_data/code/Robustness Evaluation/AUFS/ORL_block_10/al=1,be=0.0001,ga=0.05_result.mat
- S1_data/code/Robustness Evaluation/AUFS/ORL_block_10/al=1,be=0.0001,ga=0.1_result.mat
- S1_data/code/Robustness Evaluation/AUFS/ORL_block_10/al=1,be=0.0001,ga=0.5_result.mat
- S1_data/code/Robustness Evaluation/AUFS/ORL_block_10/al=1,be=0.0001,ga=1_result.mat
- S1_data/code/Robustness Evaluation/AUFS/ORL_block_10/al=1,be=0.01,ga=0.01_result.mat
- S1_data/code/Robustness Evaluation/AUFS/ORL_block_10/al=1,be=0.01,ga=0.05_result.mat
- S1_data/code/Robustness Evaluation/AUFS/ORL_block_10/al=1,be=0.01,ga=0.1_result.mat
- S1_data/code/Robustness Evaluation/AUFS/ORL_block_10/al=1,be=0.01,ga=0.5_result.mat
- S1_data/code/Robustness Evaluation/AUFS/ORL_block_10/al=1,be=0.01,ga=1_result.mat
- S1_data/code/Robustness Evaluation/AUFS/ORL_block_10/al=1,be=1,ga=0.01_result.mat
- S1_data/code/Robustness Evaluation/AUFS/ORL_block_10/al=1,be=1,ga=0.05_result.mat
- S1_data/code/Robustness Evaluation/AUFS/ORL_block_10/al=1,be=1,ga=0.1_result.mat
- S1_data/code/Robustness Evaluation/AUFS/ORL_block_10/al=1,be=1,ga=0.5_result.mat
- S1_data/code/Robustness Evaluation/AUFS/ORL_block_10/al=1,be=1,ga=1_result.mat
- S1_data/code/Robustness Evaluation/AUFS/ORL_block_10/al=1,be=100,ga=0.01_result.mat
- S1_data/code/Robustness Evaluation/AUFS/ORL_block_10/al=1,be=100,ga=0.05_result.mat
- S1_data/code/Robustness Evaluation/AUFS/ORL_block_10/al=1,be=100,ga=0.1_result.mat
- S1_data/code/Robustness Evaluation/AUFS/ORL_block_10/al=1,be=100,ga=0.5_result.mat
- S1_data/code/Robustness Evaluation/AUFS/ORL_block_10/al=1,be=100,ga=1_result.mat
- S1_data/code/Robustness Evaluation/AUFS/ORL_block_10/al=1,be=10000,ga=0.01_result.mat
- S1_data/code/Robustness Evaluation/AUFS/ORL_block_10/al=1,be=10000,ga=0.05_result.mat
- S1_data/code/Robustness Evaluation/AUFS/ORL_block_10/al=1,be=10000,ga=0.1_result.mat
- S1_data/code/Robustness Evaluation/AUFS/ORL_block_10/al=1,be=10000,ga=0.5_result.mat
- S1_data/code/Robustness Evaluation/AUFS/ORL_block_10/al=1,be=10000,ga=1_result.mat
- S1_data/code/Robustness Evaluation/AUFS/ORL_block_10/al=1,be=1000000,ga=0.01_result.mat
- S1_data/code/Robustness Evaluation/AUFS/ORL_block_10/al=1,be=1000000,ga=0.05_result.mat
- S1_data/code/Robustness Evaluation/AUFS/ORL_block_10/al=1,be=1000000,ga=0.1_result.mat
- S1_data/code/Robustness Evaluation/AUFS/ORL_block_10/al=1,be=1000000,ga=0.5_result.mat
- S1_data/code/Robustness Evaluation/AUFS/ORL_block_10/al=1,be=1000000,ga=1_result.mat
- S1_data/code/Robustness Evaluation/AUFS/ORL_block_10/al=1,be=1e-06,ga=0.01_result.mat
- S1_data/code/Robustness Evaluation/AUFS/ORL_block_10/al=1,be=1e-06,ga=0.05_result.mat
- S1_data/code/Robustness Evaluation/AUFS/ORL_block_10/al=1,be=1e-06,ga=0.1_result.mat
- S1_data/code/Robustness Evaluation/AUFS/ORL_block_10/al=1,be=1e-06,ga=0.5_result.mat
- S1_data/code/Robustness Evaluation/AUFS/ORL_block_10/al=1,be=1e-06,ga=1_result.mat
- S1_data/code/Robustness Evaluation/AUFS/ORL_block_10/al=100,be=0.0001,ga=0.01_result.mat
- S1_data/code/Robustness Evaluation/AUFS/ORL_block_10/al=100,be=0.0001,ga=0.05_result.mat
- S1_data/code/Robustness Evaluation/AUFS/ORL_block_10/al=100,be=0.0001,ga=0.1_result.mat
- S1_data/code/Robustness Evaluation/AUFS/ORL_block_10/al=100,be=0.0001,ga=0.5_result.mat
- S1_data/code/Robustness Evaluation/AUFS/ORL_block_10/al=100,be=0.0001,ga=1_result.mat
- S1_data/code/Robustness Evaluation/AUFS/ORL_block_10/al=100,be=0.01,ga=0.01_result.mat
- S1_data/code/Robustness Evaluation/AUFS/ORL_block_10/al=100,be=0.01,ga=0.05_result.mat
- S1_data/code/Robustness Evaluation/AUFS/ORL_block_10/al=100,be=0.01,ga=0.1_result.mat
- S1_data/code/Robustness Evaluation/AUFS/ORL_block_10/al=100,be=0.01,ga=0.5_result.mat
- S1_data/code/Robustness Evaluation/AUFS/ORL_block_10/al=100,be=0.01,ga=1_result.mat
- S1_data/code/Robustness Evaluation/AUFS/ORL_block_10/al=100,be=1,ga=0.01_result.mat
- S1_data/code/Robustness Evaluation/AUFS/ORL_block_10/al=100,be=1,ga=0.05_result.mat
- S1_data/code/Robustness Evaluation/AUFS/ORL_block_10/al=100,be=1,ga=0.1_result.mat
- S1_data/code/Robustness Evaluation/AUFS/ORL_block_10/al=100,be=1,ga=0.5_result.mat
- S1_data/code/Robustness Evaluation/AUFS/ORL_block_10/al=100,be=1,ga=1_result.mat
- S1_data/code/Robustness Evaluation/AUFS/ORL_block_10/al=100,be=100,ga=0.01_result.mat
- S1_data/code/Robustness Evaluation/AUFS/ORL_block_10/al=100,be=100,ga=0.05_result.mat
- S1_data/code/Robustness Evaluation/AUFS/ORL_block_10/al=100,be=100,ga=0.1_result.mat
- S1_data/code/Robustness Evaluation/AUFS/ORL_block_10/al=100,be=100,ga=0.5_result.mat
- S1_data/code/Robustness Evaluation/AUFS/ORL_block_10/al=100,be=100,ga=1_result.mat
- S1_data/code/Robustness Evaluation/AUFS/ORL_block_10/al=100,be=10000,ga=0.01_result.mat
- S1_data/code/Robustness Evaluation/AUFS/ORL_block_10/al=100,be=10000,ga=0.05_result.mat
- S1_data/code/Robustness Evaluation/AUFS/ORL_block_10/al=100,be=10000,ga=0.1_result.mat
- S1_data/code/Robustness Evaluation/AUFS/ORL_block_10/al=100,be=10000,ga=0.5_result.mat
- S1_data/code/Robustness Evaluation/AUFS/ORL_block_10/al=100,be=10000,ga=1_result.mat
- S1_data/code/Robustness Evaluation/AUFS/ORL_block_10/al=100,be=1000000,ga=0.01_result.mat
- S1_data/code/Robustness Evaluation/AUFS/ORL_block_10/al=100,be=1000000,ga=0.05_result.mat
- S1_data/code/Robustness Evaluation/AUFS/ORL_block_10/al=100,be=1000000,ga=0.1_result.mat
- S1_data/code/Robustness Evaluation/AUFS/ORL_block_10/al=100,be=1000000,ga=0.5_result.mat
- S1_data/code/Robustness Evaluation/AUFS/ORL_block_10/al=100,be=1000000,ga=1_result.mat
- S1_data/code/Robustness Evaluation/AUFS/ORL_block_10/al=100,be=1e-06,ga=0.01_result.mat
- S1_data/code/Robustness Evaluation/AUFS/ORL_block_10/al=100,be=1e-06,ga=0.05_result.mat
- S1_data/code/Robustness Evaluation/AUFS/ORL_block_10/al=100,be=1e-06,ga=0.1_result.mat
- S1_data/code/Robustness Evaluation/AUFS/ORL_block_10/al=100,be=1e-06,ga=0.5_result.mat
- S1_data/code/Robustness Evaluation/AUFS/ORL_block_10/al=100,be=1e-06,ga=1_result.mat
- S1_data/code/Robustness Evaluation/AUFS/ORL_block_10/al=10000,be=0.0001,ga=0.01_result.mat
- S1_data/code/Robustness Evaluation/AUFS/ORL_block_10/al=10000,be=0.0001,ga=0.05_result.mat
- S1_data/code/Robustness Evaluation/AUFS/ORL_block_10/al=10000,be=0.0001,ga=0.1_result.mat
- S1_data/code/Robustness Evaluation/AUFS/ORL_block_10/al=10000,be=0.0001,ga=0.5_result.mat
- S1_data/code/Robustness Evaluation/AUFS/ORL_block_10/al=10000,be=0.0001,ga=1_result.mat
- S1_data/code/Robustness Evaluation/AUFS/ORL_block_10/al=10000,be=0.01,ga=0.01_result.mat
- S1_data/code/Robustness Evaluation/AUFS/ORL_block_10/al=10000,be=0.01,ga=0.05_result.mat
- S1_data/code/Robustness Evaluation/AUFS/ORL_block_10/al=10000,be=0.01,ga=0.1_result.mat
- S1_data/code/Robustness Evaluation/AUFS/ORL_block_10/al=10000,be=0.01,ga=0.5_result.mat
- S1_data/code/Robustness Evaluation/AUFS/ORL_block_10/al=10000,be=0.01,ga=1_result.mat
- S1_data/code/Robustness Evaluation/AUFS/ORL_block_10/al=10000,be=1,ga=0.01_result.mat
- S1_data/code/Robustness Evaluation/AUFS/ORL_block_10/al=10000,be=1,ga=0.05_result.mat
- S1_data/code/Robustness Evaluation/AUFS/ORL_block_10/al=10000,be=1,ga=0.1_result.mat
- S1_data/code/Robustness Evaluation/AUFS/ORL_block_10/al=10000,be=1,ga=0.5_result.mat
- S1_data/code/Robustness Evaluation/AUFS/ORL_block_10/al=10000,be=1,ga=1_result.mat
- S1_data/code/Robustness Evaluation/AUFS/ORL_block_10/al=10000,be=100,ga=0.01_result.mat
- S1_data/code/Robustness Evaluation/AUFS/ORL_block_10/al=10000,be=100,ga=0.05_result.mat
- S1_data/code/Robustness Evaluation/AUFS/ORL_block_10/al=10000,be=100,ga=0.1_result.mat
- S1_data/code/Robustness Evaluation/AUFS/ORL_block_10/al=10000,be=100,ga=0.5_result.mat
- S1_data/code/Robustness Evaluation/AUFS/ORL_block_10/al=10000,be=100,ga=1_result.mat
- S1_data/code/Robustness Evaluation/AUFS/ORL_block_10/al=10000,be=10000,ga=0.01_result.mat
- S1_data/code/Robustness Evaluation/AUFS/ORL_block_10/al=10000,be=10000,ga=0.05_result.mat
- S1_data/code/Robustness Evaluation/AUFS/ORL_block_10/al=10000,be=10000,ga=0.1_result.mat
- S1_data/code/Robustness Evaluation/AUFS/ORL_block_10/al=10000,be=10000,ga=0.5_result.mat
- S1_data/code/Robustness Evaluation/AUFS/ORL_block_10/al=10000,be=10000,ga=1_result.mat
- S1_data/code/Robustness Evaluation/AUFS/ORL_block_10/al=10000,be=1000000,ga=0.01_result.mat
- S1_data/code/Robustness Evaluation/AUFS/ORL_block_10/al=10000,be=1000000,ga=0.05_result.mat
- S1_data/code/Robustness Evaluation/AUFS/ORL_block_10/al=10000,be=1000000,ga=0.1_result.mat
- S1_data/code/Robustness Evaluation/AUFS/ORL_block_10/al=10000,be=1000000,ga=0.5_result.mat
- S1_data/code/Robustness Evaluation/AUFS/ORL_block_10/al=10000,be=1000000,ga=1_result.mat
- S1_data/code/Robustness Evaluation/AUFS/ORL_block_10/al=10000,be=1e-06,ga=0.01_result.mat
- S1_data/code/Robustness Evaluation/AUFS/ORL_block_10/al=10000,be=1e-06,ga=0.05_result.mat
- S1_data/code/Robustness Evaluation/AUFS/ORL_block_10/al=10000,be=1e-06,ga=0.1_result.mat
- S1_data/code/Robustness Evaluation/AUFS/ORL_block_10/al=10000,be=1e-06,ga=0.5_result.mat
- S1_data/code/Robustness Evaluation/AUFS/ORL_block_10/al=10000,be=1e-06,ga=1_result.mat
- S1_data/code/Robustness Evaluation/AUFS/ORL_block_10/al=1000000,be=0.0001,ga=0.01_result.mat
- S1_data/code/Robustness Evaluation/AUFS/ORL_block_10/al=1000000,be=0.0001,ga=0.05_result.mat
- S1_data/code/Robustness Evaluation/AUFS/ORL_block_10/al=1000000,be=0.0001,ga=0.1_result.mat
- S1_data/code/Robustness Evaluation/AUFS/ORL_block_10/al=1000000,be=0.0001,ga=0.5_result.mat
- S1_data/code/Robustness Evaluation/AUFS/ORL_block_10/al=1000000,be=0.0001,ga=1_result.mat
- S1_data/code/Robustness Evaluation/AUFS/ORL_block_10/al=1000000,be=0.01,ga=0.01_result.mat
- S1_data/code/Robustness Evaluation/AUFS/ORL_block_10/al=1000000,be=0.01,ga=0.05_result.mat
- S1_data/code/Robustness Evaluation/AUFS/ORL_block_10/al=1000000,be=0.01,ga=0.1_result.mat
- S1_data/code/Robustness Evaluation/AUFS/ORL_block_10/al=1000000,be=0.01,ga=0.5_result.mat
- S1_data/code/Robustness Evaluation/AUFS/ORL_block_10/al=1000000,be=0.01,ga=1_result.mat
- S1_data/code/Robustness Evaluation/AUFS/ORL_block_10/al=1000000,be=1,ga=0.01_result.mat
- S1_data/code/Robustness Evaluation/AUFS/ORL_block_10/al=1000000,be=1,ga=0.05_result.mat
- S1_data/code/Robustness Evaluation/AUFS/ORL_block_10/al=1000000,be=1,ga=0.1_result.mat
- S1_data/code/Robustness Evaluation/AUFS/ORL_block_10/al=1000000,be=1,ga=0.5_result.mat
- S1_data/code/Robustness Evaluation/AUFS/ORL_block_10/al=1000000,be=1,ga=1_result.mat
- S1_data/code/Robustness Evaluation/AUFS/ORL_block_10/al=1000000,be=100,ga=0.01_result.mat
- S1_data/code/Robustness Evaluation/AUFS/ORL_block_10/al=1000000,be=100,ga=0.05_result.mat
- S1_data/code/Robustness Evaluation/AUFS/ORL_block_10/al=1000000,be=100,ga=0.1_result.mat
- S1_data/code/Robustness Evaluation/AUFS/ORL_block_10/al=1000000,be=100,ga=0.5_result.mat
- S1_data/code/Robustness Evaluation/AUFS/ORL_block_10/al=1000000,be=100,ga=1_result.mat
- S1_data/code/Robustness Evaluation/AUFS/ORL_block_10/al=1000000,be=10000,ga=0.01_result.mat
- S1_data/code/Robustness Evaluation/AUFS/ORL_block_10/al=1000000,be=10000,ga=0.05_result.mat
- S1_data/code/Robustness Evaluation/AUFS/ORL_block_10/al=1000000,be=10000,ga=0.1_result.mat
- S1_data/code/Robustness Evaluation/AUFS/ORL_block_10/al=1000000,be=10000,ga=0.5_result.mat
- S1_data/code/Robustness Evaluation/AUFS/ORL_block_10/al=1000000,be=10000,ga=1_result.mat
- S1_data/code/Robustness Evaluation/AUFS/ORL_block_10/al=1000000,be=1000000,ga=0.01_result.mat
- S1_data/code/Robustness Evaluation/AUFS/ORL_block_10/al=1000000,be=1000000,ga=0.05_result.mat
- S1_data/code/Robustness Evaluation/AUFS/ORL_block_10/al=1000000,be=1000000,ga=0.1_result.mat
- S1_data/code/Robustness Evaluation/AUFS/ORL_block_10/al=1000000,be=1000000,ga=0.5_result.mat
- S1_data/code/Robustness Evaluation/AUFS/ORL_block_10/al=1000000,be=1000000,ga=1_result.mat
- S1_data/code/Robustness Evaluation/AUFS/ORL_block_10/al=1000000,be=1e-06,ga=0.01_result.mat
- S1_data/code/Robustness Evaluation/AUFS/ORL_block_10/al=1000000,be=1e-06,ga=0.05_result.mat
- S1_data/code/Robustness Evaluation/AUFS/ORL_block_10/al=1000000,be=1e-06,ga=0.1_result.mat
- S1_data/code/Robustness Evaluation/AUFS/ORL_block_10/al=1000000,be=1e-06,ga=0.5_result.mat
- S1_data/code/Robustness Evaluation/AUFS/ORL_block_10/al=1000000,be=1e-06,ga=1_result.mat
- S1_data/code/Robustness Evaluation/AUFS/ORL_block_10/al=1e-06,be=0.0001,ga=0.01_result.mat
- S1_data/code/Robustness Evaluation/AUFS/ORL_block_10/al=1e-06,be=0.0001,ga=0.05_result.mat
- S1_data/code/Robustness Evaluation/AUFS/ORL_block_10/al=1e-06,be=0.0001,ga=0.1_result.mat
- S1_data/code/Robustness Evaluation/AUFS/ORL_block_10/al=1e-06,be=0.0001,ga=0.5_result.mat
- S1_data/code/Robustness Evaluation/AUFS/ORL_block_10/al=1e-06,be=0.0001,ga=1_result.mat
- S1_data/code/Robustness Evaluation/AUFS/ORL_block_10/al=1e-06,be=0.01,ga=0.01_result.mat
- S1_data/code/Robustness Evaluation/AUFS/ORL_block_10/al=1e-06,be=0.01,ga=0.05_result.mat
- S1_data/code/Robustness Evaluation/AUFS/ORL_block_10/al=1e-06,be=0.01,ga=0.1_result.mat
- S1_data/code/Robustness Evaluation/AUFS/ORL_block_10/al=1e-06,be=0.01,ga=0.5_result.mat
- S1_data/code/Robustness Evaluation/AUFS/ORL_block_10/al=1e-06,be=0.01,ga=1_result.mat
- S1_data/code/Robustness Evaluation/AUFS/ORL_block_10/al=1e-06,be=1,ga=0.01_result.mat
- S1_data/code/Robustness Evaluation/AUFS/ORL_block_10/al=1e-06,be=1,ga=0.05_result.mat
- S1_data/code/Robustness Evaluation/AUFS/ORL_block_10/al=1e-06,be=1,ga=0.1_result.mat
- S1_data/code/Robustness Evaluation/AUFS/ORL_block_10/al=1e-06,be=1,ga=0.5_result.mat
- S1_data/code/Robustness Evaluation/AUFS/ORL_block_10/al=1e-06,be=1,ga=1_result.mat
- S1_data/code/Robustness Evaluation/AUFS/ORL_block_10/al=1e-06,be=100,ga=0.01_result.mat
- S1_data/code/Robustness Evaluation/AUFS/ORL_block_10/al=1e-06,be=100,ga=0.05_result.mat
- S1_data/code/Robustness Evaluation/AUFS/ORL_block_10/al=1e-06,be=100,ga=0.1_result.mat
- S1_data/code/Robustness Evaluation/AUFS/ORL_block_10/al=1e-06,be=100,ga=0.5_result.mat
- S1_data/code/Robustness Evaluation/AUFS/ORL_block_10/al=1e-06,be=100,ga=1_result.mat
- S1_data/code/Robustness Evaluation/AUFS/ORL_block_10/al=1e-06,be=10000,ga=0.01_result.mat
- S1_data/code/Robustness Evaluation/AUFS/ORL_block_10/al=1e-06,be=10000,ga=0.05_result.mat
- S1_data/code/Robustness Evaluation/AUFS/ORL_block_10/al=1e-06,be=10000,ga=0.1_result.mat
- S1_data/code/Robustness Evaluation/AUFS/ORL_block_10/al=1e-06,be=10000,ga=0.5_result.mat
- S1_data/code/Robustness Evaluation/AUFS/ORL_block_10/al=1e-06,be=10000,ga=1_result.mat
- S1_data/code/Robustness Evaluation/AUFS/ORL_block_10/al=1e-06,be=1000000,ga=0.01_result.mat
- S1_data/code/Robustness Evaluation/AUFS/ORL_block_10/al=1e-06,be=1000000,ga=0.05_result.mat
- S1_data/code/Robustness Evaluation/AUFS/ORL_block_10/al=1e-06,be=1000000,ga=0.1_result.mat
- S1_data/code/Robustness Evaluation/AUFS/ORL_block_10/al=1e-06,be=1000000,ga=0.5_result.mat
- S1_data/code/Robustness Evaluation/AUFS/ORL_block_10/al=1e-06,be=1000000,ga=1_result.mat
- S1_data/code/Robustness Evaluation/AUFS/ORL_block_10/al=1e-06,be=1e-06,ga=0.01_result.mat
- S1_data/code/Robustness Evaluation/AUFS/ORL_block_10/al=1e-06,be=1e-06,ga=0.05_result.mat
- S1_data/code/Robustness Evaluation/AUFS/ORL_block_10/al=1e-06,be=1e-06,ga=0.1_result.mat
- S1_data/code/Robustness Evaluation/AUFS/ORL_block_10/al=1e-06,be=1e-06,ga=0.5_result.mat
- S1_data/code/Robustness Evaluation/AUFS/ORL_block_10/al=1e-06,be=1e-06,ga=1_result.mat
- S1_data/code/Robustness Evaluation/AUFS/ORL_block_10/best_result_ORL_block_10_AUFS.mat
- S1_data/code/Robustness Evaluation/AUFS/ORL_block_12/
- S1_data/code/Robustness Evaluation/AUFS/ORL_block_12/al=0.0001,be=0.0001,ga=0.01_result.mat
- S1_data/code/Robustness Evaluation/AUFS/ORL_block_12/al=0.0001,be=0.0001,ga=0.05_result.mat
- S1_data/code/Robustness Evaluation/AUFS/ORL_block_12/al=0.0001,be=0.0001,ga=0.1_result.mat
- S1_data/code/Robustness Evaluation/AUFS/ORL_block_12/al=0.0001,be=0.0001,ga=0.5_result.mat
- S1_data/code/Robustness Evaluation/AUFS/ORL_block_12/al=0.0001,be=0.0001,ga=1_result.mat
- S1_data/code/Robustness Evaluation/AUFS/ORL_block_12/al=0.0001,be=0.01,ga=0.01_result.mat
- S1_data/code/Robustness Evaluation/AUFS/ORL_block_12/al=0.0001,be=0.01,ga=0.05_result.mat
- S1_data/code/Robustness Evaluation/AUFS/ORL_block_12/al=0.0001,be=0.01,ga=0.1_result.mat
- S1_data/code/Robustness Evaluation/AUFS/ORL_block_12/al=0.0001,be=0.01,ga=0.5_result.mat
- S1_data/code/Robustness Evaluation/AUFS/ORL_block_12/al=0.0001,be=0.01,ga=1_result.mat
- S1_data/code/Robustness Evaluation/AUFS/ORL_block_12/al=0.0001,be=1,ga=0.01_result.mat
- S1_data/code/Robustness Evaluation/AUFS/ORL_block_12/al=0.0001,be=1,ga=0.05_result.mat
- S1_data/code/Robustness Evaluation/AUFS/ORL_block_12/al=0.0001,be=1,ga=0.1_result.mat
- S1_data/code/Robustness Evaluation/AUFS/ORL_block_12/al=0.0001,be=1,ga=0.5_result.mat
- S1_data/code/Robustness Evaluation/AUFS/ORL_block_12/al=0.0001,be=1,ga=1_result.mat
- S1_data/code/Robustness Evaluation/AUFS/ORL_block_12/al=0.0001,be=100,ga=0.01_result.mat
- S1_data/code/Robustness Evaluation/AUFS/ORL_block_12/al=0.0001,be=100,ga=0.05_result.mat
- S1_data/code/Robustness Evaluation/AUFS/ORL_block_12/al=0.0001,be=100,ga=0.1_result.mat
- S1_data/code/Robustness Evaluation/AUFS/ORL_block_12/al=0.0001,be=100,ga=0.5_result.mat
- S1_data/code/Robustness Evaluation/AUFS/ORL_block_12/al=0.0001,be=100,ga=1_result.mat
- S1_data/code/Robustness Evaluation/AUFS/ORL_block_12/al=0.0001,be=10000,ga=0.01_result.mat
- S1_data/code/Robustness Evaluation/AUFS/ORL_block_12/al=0.0001,be=10000,ga=0.05_result.mat
- S1_data/code/Robustness Evaluation/AUFS/ORL_block_12/al=0.0001,be=10000,ga=0.1_result.mat
- S1_data/code/Robustness Evaluation/AUFS/ORL_block_12/al=0.0001,be=10000,ga=0.5_result.mat
- S1_data/code/Robustness Evaluation/AUFS/ORL_block_12/al=0.0001,be=10000,ga=1_result.mat
- S1_data/code/Robustness Evaluation/AUFS/ORL_block_12/al=0.0001,be=1000000,ga=0.01_result.mat
- S1_data/code/Robustness Evaluation/AUFS/ORL_block_12/al=0.0001,be=1000000,ga=0.05_result.mat
- S1_data/code/Robustness Evaluation/AUFS/ORL_block_12/al=0.0001,be=1000000,ga=0.1_result.mat
- S1_data/code/Robustness Evaluation/AUFS/ORL_block_12/al=0.0001,be=1000000,ga=0.5_result.mat
- S1_data/code/Robustness Evaluation/AUFS/ORL_block_12/al=0.0001,be=1000000,ga=1_result.mat
- S1_data/code/Robustness Evaluation/AUFS/ORL_block_12/al=0.0001,be=1e-06,ga=0.01_result.mat
[truncated: 7,067 more entries]
