# Supplementary material for: Unsupervised feature selection algorithm based on L 2,p -norm feature reconstruction
Source: PLoS One. 2025 Mar 3;20(3):e0318431. doi: 10.1371/journal.pone.0318431 (PMC11875355; doi:10.1371/journal.pone.0318431)
Supplement: S1 Data — (ZIP) [file pone.0318431.s001.zip › S1_data/code/NFRFS/Laplacian_CAN.m]

function [S,L, gamma] = Laplacian_CAN(X,k, issymmetric)
% X: each column is a data point
% k: number of neighbors
% issymmetric: set W = (W+W')/2 if issymmetric=1
% W: similarity matrix

if nargin < 3
    issymmetric = 1;
end;
if nargin < 2
    k = 9;
end;

[dim, n] = size(X);
D = L2_distance_1(X, X);
[dumb, idx] = sort(D, 2); % sort each row
S = zeros(n);
for i = 1:n
    id = idx(i,2:k+2);
    di = D(i, id);
    S(i,id) = (di(k+1)-di)/(k*di(k+1)-sum(di(1:k))+eps);
    gamma(i)=(k*di(k+1)-sum(di(1:k))+eps)/2;
end;
gamma=mean(gamma);
if issymmetric == 1
    S = (S+S')/2;
gamma=mean(k*di(k+1)-sum(di(1:k))+eps);

Du=diag(sum(S,2));
L = Du - S; 
L_norm = Du^(-0.5)*L*Du^(-0.5);
end
end
function d = L2_distance_1(a,b)
% a,b: two matrices. each column is a data
% d:   distance matrix of a and b


if (size(a,1) == 1)
  a = [a; zeros(1,size(a,2))]; 
  b = [b; zeros(1,size(b,2))]; 
end

aa=sum(a.*a); bb=sum(b.*b); ab=a'*b; 
d = repmat(aa',[1 size(bb,2)]) + repmat(bb,[size(aa,2) 1]) - 2*ab;

d = real(d);
d = max(d,0);
end
