# Supplementary material for: Unsupervised feature selection algorithm based on L 2,p -norm feature reconstruction
Source: PLoS One. 2025 Mar 3;20(3):e0318431. doi: 10.1371/journal.pone.0318431 (PMC11875355; doi:10.1371/journal.pone.0318431)
Supplement: S1 Data — (ZIP) [file pone.0318431.s001.zip › S1_data/code/NFRFS/NSSRD_init_S.m]

function  S=NSSRD_init_S(fea,m)

[N,dim]=size(fea);
options.PCARatio=0.75;%0.75
[eigvector, eigvalue] = PCA(fea,options);
fea=fea*eigvector;
label=litekmeans(fea,m,'MaxIter',100,'Replicates',10);
post=zeros(N,m);
for i=1:N
    %  post(i,label_new(i))=1;%½«Pxi¾ØÕó×ª»¯Îª0-1¾ØÕó
    post(i,label(i))=1;
end
S=post';
