# Supplementary material for: Unsupervised feature selection algorithm based on L 2,p -norm feature reconstruction
Source: PLoS One. 2025 Mar 3;20(3):e0318431. doi: 10.1371/journal.pone.0318431 (PMC11875355; doi:10.1371/journal.pone.0318431)
Supplement: S1 Data — (ZIP) [file pone.0318431.s001.zip › S1_data/code/NFRFS/README.txt]

This is the implementation code for NFRFS(Unsupervised Feature Selection Algorithm Based on
 L2,p-norm Feature Reconstruction)

#--------------------------------------------------------------------

Implementation platform: Matlab 2022a

#====================================================================

The main.m is an example of our algorithm and can be run directly.
The file data contains 14 datasets and the detailed information can be obtained in our paper
