# Supplementary material for: Unsupervised feature selection algorithm based on L 2,p -norm feature reconstruction
Source: PLoS One. 2025 Mar 3;20(3):e0318431. doi: 10.1371/journal.pone.0318431 (PMC11875355; doi:10.1371/journal.pone.0318431)
Supplement: S1 Data — (ZIP) [file pone.0318431.s001.zip › S1_data/code/NFRFS/diagp.m]

function D=diagp(matrixp,p)
    
Di=sqrt(sum(matrixp.*matrixp,2)+eps);
d=p/2*(Di.^(p-2));
D=diag(d);
end
