# Supplementary material for: Unsupervised feature selection algorithm based on L 2,p -norm feature reconstruction
Source: PLoS One. 2025 Mar 3;20(3):e0318431. doi: 10.1371/journal.pone.0318431 (PMC11875355; doi:10.1371/journal.pone.0318431)
Supplement: S1 Data — (ZIP) [file pone.0318431.s001.zip › S1_data/code/Plot/convergence curve.m]

% Yale
subplot(3,5,1);
y = [112772251.1	50260.52831	50257.37986	50254.25343	50251.16262	50248.18446	50245.47187	50242.70665	50239.98365	50237.32992	50234.82163	50232.21165	50229.63651	50227.07156	50224.51042	50221.97724	50219.4581	50216.99333	50214.5506	50212.04975	50209.53705	50207.16659	50204.6976	50202.17876	50199.67466	50197.15927	50194.67096	50192.21103	50189.77216	50187.36137];
x = 1:30;
plot(x, y, 'b-', 'LineWidth', 3);
xticks(0:10:30);
% lung
subplot(3,5,2);
y=[6685144.868	232092.2593	192308.4353	167291.1849	149969.7199	137219.5793	127420.8622	119644.0258	113315.513	108061.3784	103626.9978	99832.78312	96548.32325	93676.56328	91143.74024	88892.76623	86878.75182	85065.90229	83425.31795	81933.4049	80570.70726	79321.03534	78170.8059	77108.5365	76124.45336	75210.18407	74358.51453	73563.1948	72818.78282	72120.5177];
x = 1:30; 
plot(x, y, 'b-', 'LineWidth', 3);
xticks(0:10:30);
set(gca, 'FontSize', 6, 'FontName', 'Times New Roman');
% COIL20
subplot(3,5,3);
y=[133990.3536	71162.63921	64439.98493	61318.75886	59458.8277	58201.62716	57283.52481	56577.02428	56012.47154	55548.35418	55158.25695	54824.49032	54534.72255	54280.07174	54053.96242	53851.41385	53668.58201	53502.45262	53350.62809	53211.17576	53082.51825	52963.3533	52852.59445	52749.32667	52652.77267	52562.26692	52477.23553	52397.18021	52321.66562	52250.30914];
x = 1:30;
plot(x, y, 'b-', 'LineWidth', 3);
xticks(0:10:30);
set(gca, 'FontSize', 6, 'FontName', 'Times New Roman');
%warpPIE10P  
subplot(3,5,4);
y=[37747757.25	50011.82695	50017.83121	50051.62401	55782.066	50262.22373	53584.24389	142527.8407	50503.46235	51066.84558	50690.56128	71416.21786	50097.37527	51340.67312	50663.16578	53277.23587	50611.9513	50138.50805	50720.54309	50830.59468	51000.12419	50916.62167	51782.92581	50853.57911	52445.99957	50188.03813	56659.88355	50137.11523	50552.6605	51076.94625];
x = 1:30; 
plot(x, y, 'b-', 'LineWidth', 3);
xticks(0:10:30);
set(gca, 'FontSize', 6, 'FontName', 'Times New Roman');
% warpAR10P
subplot(3,5,5);
y=[62461316.44	50012.49814	50072.49997	50274.68887	52630.17162	50609.40802	51019.88511	50201.30512	52685.59263	50497.20621	50946.93439	129512.9924	50313.11526	56849.88184	51818.3384	51180.84358	50309.2009	83597.09213	51228.71349	50766.13466	50340.63705	50302.17794	50408.05656	50379.60766	51112.91186	50156.93979	50331.47609	50330.22937	70304.71788	51484.25584];
x = 1:30; 
plot(x, y, 'b-', 'LineWidth', 3);
xticks(0:10:30);
set(gca, 'FontSize', 6, 'FontName', 'Times New Roman');
% ORL
subplot(3,5,6);
y=[19566617.19	50757.31911	50231.13904	50736.68926	54631.16842	51354.81093	51415.74989	52619.68411	60800.0103	50624.41134	52356.72593	53798.78998	59111.95592	71607.12498	65475.8592	50938.03487	51747.58143	51326.67909	51861.97467	50684.45661	51700.95426	50430.31858	50714.85083	57118.10036	51065.53022	51012.71074	57468.33379	51602.9279	50420.67493	54076.26313];
x = 1:30; 
plot(x, y, 'b-', 'LineWidth', 3);
xticks(0:10:30);
set(gca, 'FontSize', 6, 'FontName', 'Times New Roman');

% JAFFE  
subplot(3,5,7);
y=[110129914.3	50250.06149	50246.74987	50244.08029	50241.86908	50239.82687	50237.85572	50235.88535	50233.93754	50231.90584	50229.91241	50227.99241	50226.16205	50224.40475	50222.71623	50221.09016	50219.51822	50217.99981	50216.52521	50215.08974	50213.69295	50212.33161	50211.00407	50209.63735	50208.29326	50206.97428	50205.67851	50204.40428	50203.15094	50201.91778];
x = 1:30; 
plot(x, y, 'b-', 'LineWidth', 3);
xticks(0:10:30);
set(gca, 'FontSize', 6, 'FontName', 'Times New Roman');
% ATT40  
subplot(3,5,8);
y=[483283210	1235283.542	50876.68901	50217.14931	50338.59591	50139.95581	50220.15918	52371.79712	50852.24946	50278.72946	50104.58306	59391.03786	50587.01182	55462.86488	54988.59134	51514.17695	50226.5522	50446.28537	50729.51913	53564.36451	51192.21916	50616.30837	53261.8434	50208.90763	50658.16031	52909.74362	50162.69874	50469.99328	50468.64775	 50058.06838];
x = 1:30; 
plot(x, y, 'b-', 'LineWidth', 3);
xticks(0:10:30);
set(gca, 'FontSize', 6, 'FontName', 'Times New Roman');
% TOX-171 
subplot(3,5,9);
y=[2145866777.75622;50013.8613428319;50014.4744122593;50025.4597259998;50027.8899921861;50126.6051321880;57898.9245930939;50386.6007567242;78699.5437055663;77662.9392667693;50787.5584464394;50432.4005049072;54764.3368971295;50218.1391896395;51706.0003658450;60601.8183305867;50133.6262008633;50797.4357954866;55217.5144348582;50210.4674507500;50244.4843366276;51041.4339770130;51872.5848593609;50089.1269523357;51297.6253312185;50427.0901019271;50491.3458964849;54126.8468611758;51284.7360635104;50143.4551419822];
x = 1:30;
plot(x, y, 'b-', 'LineWidth', 3);
xticks(0:10:30);
set(gca, 'FontSize', 6, 'FontName', 'Times New Roman');
% Isolet
subplot(3,5,10);
y=[64872051.61	50020.00651	50019.47436	50438.5788	50549.87473	51797.82344	94736.61174	50318.1037	96439.00818	50707.53021	53015.02785	50122.23683	51127.53732	50773.78932	50228.30656	50247.51228	54507.64536	50261.35752	53128.52437	50118.36929	50730.91615	51019.13184	51244.66862	50443.14068	50059.56581	53407.09187	51134.31952	51533.85859	51540.90948	50123.71849];
x = 1:30; 
plot(x, y, 'b-', 'LineWidth', 3);
xticks(0:10:30);
set(gca, 'FontSize', 6, 'FontName', 'Times New Roman');
% binalpha
subplot(3,5,11);
y=[89139.74006	51758.90871	51325.68199	51070.82256	50891.81401	50754.43507	50644.74429	50555.65252	50482.73178	50422.78284	50373.30045	50332.26536	50298.046	50269.33261	50245.07918	50224.45286	50206.79168	50191.56844	50178.36224	50166.83553	50156.71628	50147.7841	50139.85938	50132.79482	50126.46895	50120.78093	50115.6466	50110.99525	50106.76723	50102.91187];
x = 1:30; 
plot(x, y, 'b-', 'LineWidth', 3);
xticks(0:10:30);
set(gca, 'FontSize', 6, 'FontName', 'Times New Roman');
% lung-small
subplot(3,5,12);
y=[6.50471E+11 2.62511E+11 25333344664 50448.20571	442828.994 760654910.6	149879837	862745147	173266396.2	1102729.117	683041.1991	3030936.078	551258.6742	619754.5517	467069.6492	687913.151	617140.9948	495464.7023	338145.6973	803347.9245	297690.8591	132150816.6	266565.1912	48800828.77	246564.1014	296064.3639	440712.5818	14755963.04	274468.6733	262367.9434];
x = 1:30; 
plot(x, y, 'b-', 'LineWidth', 3);
xticks(0:10:30);
% PCMAC
subplot(3,5,13);
y=[6595862285	4595862285	986566697	621997132	271931252.8	7069881.769	6006809.326	3550180.698	1617567.016	1222468.464	364340.9091	305648.0555	304059.351	226215.9774	187602.7311	122751.5891	45022.87224	44370.49543	26059.03203	21676.63726	19223.97534	9141.602697	7941.112354	3329.198346	3107.757358	2575.957962	2043.660393	1787.00211	1355.223905	1236.583738];
x = 1:30;
plot(x, y, 'b-', 'LineWidth', 3);
xticks(0:10:30);
% RELATHE
subplot(3,5,14);
y=[8.35051E+12	1.31875E+12	4646783960	1202496260	145930456.3	1593425.768	1287942.814	586257.4118	553385.1021	194441.5633	160134.2001	125339.9077	111086.2929	98018.10965	40414.16929	31347.80869	25895.49781	19881.72535	17376.3117	12682.48176	5384.467849	3900.411997	3183.123659	1612.913012	1581.136897	1178.94226	1174.657763	1036.512	983.023961	937.0397054];
x = 1:30; 
plot(x, y, 'b-', 'LineWidth', 3);
xticks(0:10:30);
set(gca, 'FontSize', 6, 'FontName', 'Times New Roman');
subplot_titles = {'(a) Yale', '(b) lung', '(c) COIL20', '(d) warpPIE10P', ...
                  '(e) warpAR10P', '(f) ORL', '(g) JAFFE', '(h) ATT40', ...
                  '(i) TOX-171', '(j) Isolet', '(k) binalpha', '(l) lung_small', ...
                  '(m) PCMAC', '(n) RELATHE'};
for i = 1:length(subplot_titles)
    subplot(3,5,i);
    set(gca, 'FontSize', 6, 'FontName', 'Times New Roman');
    title_text = subplot_titles{i};
    if contains(title_text, '_')
        title_text = strrep(title_text, '_', '\_'); 
    end
    text(0.5, -0.2, title_text, 'Units', 'Normalized', ...
         'HorizontalAlignment', 'center', 'VerticalAlignment', 'top', ...
         'FontName', 'Times New Roman', 'FontSize', 9); 
end
