# Supplementary material for: Unsupervised feature selection algorithm based on L 2,p -norm feature reconstruction
Source: PLoS One. 2025 Mar 3;20(3):e0318431. doi: 10.1371/journal.pone.0318431 (PMC11875355; doi:10.1371/journal.pone.0318431)
Supplement: S1 Data — (ZIP) [file pone.0318431.s001.zip › S1_data/code/Plot/line graphACC.m]

% ACC
subplot(3,5,1);
x=2:11; 
% Yale
y_Baseline =[0.386363636	0.386363636	0.386363636	0.386363636	0.386363636	0.386363636	0.386363636	0.386363636	0.386363636	0.386363636];
y_LS =[0.34	0.324242424	0.305757576	0.32969697	0.329090909	0.336363636	0.350909091	0.352121212	0.369393939	0.366060606];
y_MCFS = [0.375454545	0.374545455	0.406060606	0.364848485	0.383939394	0.398484848	0.392727273	0.401212121	0.404848485	0.388787879];
y_SPFS=[0.33	0.333333333	0.354242424	0.355757576	0.373939394	0.371818182	0.372121212	0.385454545	0.385151515	0.393636364];
y_VSCDFS=[0.257857143	0.242619048	0.245714286	0.235952381	0.236666667	0.234761905	0.239285714	0.233571429	0.235	0.241666667];
y_AUFS=[0.466363636	0.454545455	0.448484848	0.450606061	0.462424242	0.454242424	0.460606061	0.455454545	0.466363636	0.466969697];
y_GLUFS=[0.415757576	0.45969697	0.441212121	0.432424242	0.445151515	0.451515152	0.435757576	0.437272727	0.433636364	0.437272727];
y_HSL=[0.45030303	0.466060606	0.463030303	0.492727273	0.485757576	0.484848485	0.496969697	0.486969697	0.486060606	0.476969697];
y_LPRFS=[0.286060606	0.301212121	0.298484848	0.327272727	0.35	0.349090909	0.352727273	0.384242424	0.386969697	0.38969697];
y_RAFG=[0.476060606	0.463030303	0.49030303	0.478181818	0.495757576	0.494848485	0.50030303	0.491515152	0.481818182	0.481212121];
y_NFRFS=[0.477575758	0.501212121	0.49969697	0.503636364	0.492424242	0.503939394	0.499090909	0.492121212	0.494242424	0.488787879];
colors = [
    0,0,0;
    0.1216, 0.4667, 0.7059; 
    1.0000, 0.4980, 0.0549; 
    0.1725, 0.6275, 0.1725; 
    0.5804, 0.4039, 0.7412; 
    0.5490, 0.3373, 0.2941; 
    0.8902, 0.4667, 0.7608;
    0.4980, 0.4980, 0.4980; 
    0.7373, 0.7412, 0.1333;
    0.0902, 0.7451, 0.8118; 
    1,0,0;
];
datasets = {y_Baseline,y_LS, y_MCFS, y_SPFS, y_VSCDFS, y_AUFS, y_GLUFS, y_HSL, y_LPRFS, y_RAFG, y_NFRFS};
hold on;
markers = {'o', 's', 'd', '^', 'v', '*', 'x', '+', 'h', 'p', 'h','none'};
for i = 1:length(datasets)
    y_data = datasets{i};
    if i == 1 
        plot(x, y_data, '--k', 'LineWidth', 1, 'MarkerSize', 3);
    else
        plot(x, y_data, [markers{i} ' -'], 'Color', colors(i,:), 'LineWidth', 1.5, 'MarkerSize', 3, 'MarkerFaceColor', colors(i,:));
    end
end
xlim([2 11]); 
ylim([0.2 0.52]); 
set(gca, 'xtick', [3 5 7 9 11]);
set(gca, 'xticklabel', {'40', '80', '120', '160', '200'});
set(gca, 'ytick', [0.2 0.28 0.36 0.44 0.52 ]);
box on;
%% 
subplot(3,5,2);
x=2:11;
% lung
y_Baseline =[0.724630542	0.724630542	0.724630542	0.724630542	0.724630542	0.724630542	0.724630542	0.724630542	0.724630542	0.724630542];
y_LS =[0.455172414	0.484975369	0.513300493	0.490394089	0.487192118	0.518719212	0.552216749	0.571674877	0.56453202	0.579064039];
y_MCFS = [0.592857143	0.666995074	0.714285714	0.699507389	0.713546798	0.720197044	0.6591133	0.64408867	0.680541872	0.679802956];
y_SPFS=[0.578078818	0.650246305	0.738669951	0.679064039	0.729310345	0.734236453	0.732512315	0.692610837	0.734236453	0.753694581];
y_VSCDFS=[0.4408867	0.447536946	0.514285714	0.524630542	0.54408867	0.586206897	0.600985222	0.572906404	0.594827586	0.604679803];
y_AUFS=[0.622660099	0.719704433	0.666502463	0.79679803	0.796551724	0.679064039	0.709852217	0.69137931	0.716009852	0.68817734];
y_GLUFS=[0.631773399	0.70320197	0.749507389	0.708128079	0.742610837	0.815517241	0.751970443	0.727832512	0.765270936	0.776847291];
y_HSL=[0.638423645	0.71773399	0.693349754	0.691871921	0.684975369	0.689408867	0.683743842	0.724876847	0.687438424	0.798522167];
y_LPRFS=[0.584975369	0.593349754	0.608374384	0.633497537	0.612561576	0.605172414	0.626847291	0.638669951	0.638423645	0.627339901];
y_RAFG=[0.628325123	0.742118227	0.77635468	0.666502463	0.748768473	0.746305419	0.724630542	0.720935961	0.726600985	0.751970443];
y_NFRFS=[0.719211823	0.74408867	0.756403941	0.779802956	0.840394089	0.807389163	0.807142857	0.81182266	0.798029557	0.806403941];
colors = [
    0,0,0;
    0.1216, 0.4667, 0.7059; 
    1.0000, 0.4980, 0.0549; 
    0.1725, 0.6275, 0.1725; 
    0.5804, 0.4039, 0.7412; 
    0.5490, 0.3373, 0.2941; 
    0.8902, 0.4667, 0.7608;
    0.4980, 0.4980, 0.4980; 
    0.7373, 0.7412, 0.1333;
    0.0902, 0.7451, 0.8118; 
    1,0,0;
];
datasets = {y_Baseline,y_LS, y_MCFS, y_SPFS, y_VSCDFS, y_AUFS, y_GLUFS, y_HSL, y_LPRFS, y_RAFG, y_NFRFS};
hold on;
markers = {'o', 's', 'd', '^', 'v', '*', 'x', '+', 'h', 'p', 'h','none'};
for i = 1:length(datasets)
    y_data = datasets{i};
    if i == 1 
        plot(x, y_data, '--k', 'LineWidth', 1, 'MarkerSize', 3);
    else
        plot(x, y_data, [markers{i} ' -'], 'Color', colors(i,:), 'LineWidth', 1.5, 'MarkerSize', 3, 'MarkerFaceColor', colors(i,:));
    end
end
xlim([2 11]); 
ylim([0.4 0.9]); 
set(gca, 'xtick', [3 5 7 9 11]);
set(gca, 'xticklabel', {'40', '80', '120', '160', '200'});
box on;
%% 

subplot(3,5,3);
x=2:11;
% COIL20
y_Baseline =[0.591736111	0.591736111	0.591736111	0.591736111	0.591736111	0.591736111	0.591736111	0.591736111	0.591736111	0.591736111];
y_LS =[0.446076389	0.456354167	0.479444444	0.501180556	0.511597222	0.521909722	0.522847222	0.533194444	0.534444444	0.538854167];
y_MCFS = [0.538368056	0.609201389	0.607534722	0.598194444	0.602465278	0.597951389	0.595486111	0.585902778	0.590555556	0.593506944];
y_SPFS=[0.588680556	0.652951389	0.657638889	0.671909722	0.671736111	0.680138889	0.681701389	0.682743056	0.681527778	0.679131944];
y_VSCDFS=[0.603472222	0.600694444	0.603263889	0.593125	0.578020833	0.5828125	0.578159722	0.591215278	0.573854167	0.605625];
y_AUFS=[0.655555556	0.679236111	0.700868056	0.702569444	0.690833333	0.689270833	0.687152778	0.689131944	0.693194444	0.687986111];
y_GLUFS=[0.667152778	0.671805556	0.681701389	0.670590278	0.681736111	0.683194444	0.677847222	0.686770833	0.680555556	0.678159722];
y_HSL=[0.631215278	0.634375	0.702048611	0.695902778	0.710486111	0.6809375	0.673611111	0.675798611	0.657881944	0.667847222];
y_LPRFS=[0.519965278	0.641319444	0.672638889	0.674201389	0.684270833	0.685729167	0.670868056	0.686458333	0.680347222	0.6890625];
y_RAFG=[0.477361111	0.555902778	0.555416667	0.56375	0.576354167	0.591493056	0.599166667	0.610868056	0.613125	0.621388889];
y_NFRFS=[0.6765625	0.689895833	0.699375	0.697743056	0.695902778	0.696944444	0.693576389	0.691979167	0.6921875	0.697152778];
colors = [
   0,0,0;
    0.1216, 0.4667, 0.7059; 
    1.0000, 0.4980, 0.0549; 
    0.1725, 0.6275, 0.1725; 
    0.5804, 0.4039, 0.7412; 
    0.5490, 0.3373, 0.2941; 
    0.8902, 0.4667, 0.7608;
    0.4980, 0.4980, 0.4980; 
    0.7373, 0.7412, 0.1333;
    0.0902, 0.7451, 0.8118; 
    1,0,0;
];
datasets = {y_Baseline,y_LS, y_MCFS, y_SPFS, y_VSCDFS, y_AUFS, y_GLUFS, y_HSL, y_LPRFS, y_RAFG, y_NFRFS};
hold on;
markers = {'o', 's', 'd', '^', 'v', '*', 'x', '+', 'h', 'p', 'h','none'}; 
for i = 1:length(datasets)
    y_data = datasets{i};
    if i == 1
        plot(x, y_data, '--k', 'LineWidth', 1, 'MarkerSize', 3);
    else
        plot(x, y_data, [markers{i} ' -'], 'Color', colors(i,:), 'LineWidth', 1.5, 'MarkerSize', 3, 'MarkerFaceColor', colors(i,:));
    end
end
xlim([2 11]); 
ylim([0.4 0.72]); 
set(gca, 'xtick', [3 5 7 9 11]);
set(gca, 'xticklabel', {'40', '80', '120', '160', '200'});
set(gca, 'ytick', [0.4 0.48 0.56  0.64 0.72]);
box on;
%% 
subplot(3,5,4);
x=2:11;
% warpPIE10P
y_Baseline =[0.262380952	0.262380952	0.262380952	0.262380952	0.262380952	0.262380952	0.262380952	0.262380952	0.262380952	0.262380952];
y_LS =[0.447142857	0.406666667	0.44	0.418809524	0.411666667	0.435714286	0.425238095	0.42047619	0.428809524	0.415];
y_MCFS = [0.275238095	0.27952381	0.288571429	0.288571429	0.284285714	0.277857143	0.26547619	0.26952381	0.264761905	0.25];
y_SPFS=[0.376428571	0.405952381	0.43	0.452619048	0.463333333	0.483571429	0.485238095	0.472380952	0.464761905	0.462857143];
y_VSCDFS=[0.257857143	0.242619048	0.245714286	0.235952381	0.236666667	0.234761905	0.239285714	0.233571429	0.235	0.241666667];
y_AUFS=[0.544761905	0.521666667	0.528809524	0.501666667	0.497142857	0.484047619	0.472380952	0.471428571	0.474047619	0.484285714];
y_GLUFS=[0.372142857	0.329761905	0.307142857	0.306428571	0.299761905	0.29452381	0.296428571	0.296904762	0.284761905	0.285952381];
y_HSL=[0.459047619	0.418095238	0.374285714	0.392857143	0.406428571	0.416904762	0.397380952	0.399285714	0.412380952	0.41547619];
y_LPRFS=[0.341666667	0.304047619	0.263333333	0.253571429	0.236904762	0.240714286	0.244285714	0.242380952	0.247619048	0.24547619];
y_RAFG=[0.52452381	0.521428571	0.48452381	0.49452381	0.456190476	0.421904762	0.411904762	0.405952381	0.372857143	0.379285714];
y_NFRFS=[0.500952381	0.495238095	0.513571429	0.524285714	0.539761905	0.570238095	0.577142857	0.587380952	0.574285714	0.579047619];
colors = [
    0,0,0;
    0.1216, 0.4667, 0.7059; 
    1.0000, 0.4980, 0.0549; 
    0.1725, 0.6275, 0.1725; 
    0.5804, 0.4039, 0.7412; 
    0.5490, 0.3373, 0.2941; 
    0.8902, 0.4667, 0.7608;
    0.4980, 0.4980, 0.4980; 
    0.7373, 0.7412, 0.1333;
    0.0902, 0.7451, 0.8118; 
    1,0,0;
];
datasets = {y_Baseline,y_LS, y_MCFS, y_SPFS, y_VSCDFS, y_AUFS, y_GLUFS, y_HSL, y_LPRFS, y_RAFG, y_NFRFS};
hold on;
markers = {'o', 's', 'd', '^', 'v', '*', 'x', '+', 'h', 'p', 'h','none'}; 
for i = 1:length(datasets)
    y_data = datasets{i};
    if i == 1 
        plot(x, y_data, '--k', 'LineWidth', 1, 'MarkerSize', 3);
    else
        plot(x, y_data, [markers{i} ' -'], 'Color', colors(i,:), 'LineWidth', 1.5, 'MarkerSize', 3, 'MarkerFaceColor', colors(i,:));
    end
end
xlim([2 11]); 
ylim([0.2 0.6]); 
set(gca, 'xtick', [3 5 7 9 11]);
set(gca, 'xticklabel', {'40', '80', '120', '160', '200'});
box on;
%% 
%Yale
subplot(3,5,5);
x=2:11;
% warpAR10P
y_Baseline =[0.235769231	0.235769231	0.235769231	0.235769231	0.235769231	0.235769231	0.235769231	0.235769231	0.235769231	0.235769231];
y_LS =[0.318461538	0.330769231	0.323461538	0.329615385	0.328846154	0.322692308	0.328846154	0.318846154	0.32	0.328076923];
y_MCFS = [0.305384615	0.251153846	0.240769231	0.223076923	0.224615385	0.200769231	0.196153846	0.2	0.201923077	0.197692308];
y_SPFS=[0.458461538	0.489230769	0.467307692	0.452307692	0.412692308	0.398076923	0.386153846	0.380384615	0.380384615	0.365384615];
y_VSCDFS=[0.268846153846154;0.237307692307692;0.232692307692308;0.206538461538462;0.214615384615385;0.200769230769231;0.209230769230769;0.210769230769231;0.213461538461539;0.202692307692308];
y_AUFS=[0.382307692	0.409230769	0.386538462	0.389615385	0.361923077	0.348076923	0.354615385	0.356153846	0.349230769	0.361153846];
y_GLUFS=[0.402307692	0.301538462	0.308846154	0.285	0.281923077	0.271153846	0.286153846	0.275769231	0.285769231	0.263846154];
y_HSL=[0.431538462	0.384615385	0.354615385	0.360769231	0.366153846	0.357307692	0.358076923	0.356538462	0.355769231	0.356538462];
y_LPRFS=[0.363846154	0.375769231	0.433846154	0.423461538	0.438076923	0.403846154	0.419230769	0.382307692	0.398846154	0.397307692];
y_RAFG=[0.408076923	0.406538462	0.419615385	0.415	0.426538462	0.396538462	0.393076923	0.356538462	0.361923077	0.353846154];
y_NFRFS=[0.485384615	0.513461538	0.516153846	0.497692308	0.478076923	0.472692308	0.469230769	0.472692308	0.441538462	0.431538462];
colors = [
    0,0,0;
    0.1216, 0.4667, 0.7059; 
    1.0000, 0.4980, 0.0549; 
    0.1725, 0.6275, 0.1725; 
    0.5804, 0.4039, 0.7412; 
    0.5490, 0.3373, 0.2941; 
    0.8902, 0.4667, 0.7608;
    0.4980, 0.4980, 0.4980; 
    0.7373, 0.7412, 0.1333;
    0.0902, 0.7451, 0.8118; 
    1,0,0;
];
datasets = {y_Baseline,y_LS, y_MCFS, y_SPFS, y_VSCDFS, y_AUFS, y_GLUFS, y_HSL, y_LPRFS, y_RAFG, y_NFRFS};
hold on;
markers = {'o', 's', 'd', '^', 'v', '*', 'x', '+', 'h', 'p', 'h','none'}; 
for i = 1:length(datasets)
    y_data = datasets{i};
    if i == 1 
        plot(x, y_data, '--k', 'LineWidth', 1, 'MarkerSize', 3);
    else
        plot(x, y_data, [markers{i} ' -'], 'Color', colors(i,:), 'LineWidth', 1.5, 'MarkerSize', 3, 'MarkerFaceColor', colors(i,:));
    end
end
xlim([2 11]); 
ylim([0.18 0.58]); 
set(gca, 'xtick', [3 5 7 9 11]);
set(gca, 'xticklabel', {'40', '80', '120', '160', '200'});
set(gca, 'ytick', [0.18 0.38 0.58]);
box on;
%% 
subplot(3,5,6);
x=2:11;
% ORL
y_Baseline =[0.517875	0.517875	0.517875	0.517875	0.517875	0.517875	0.517875	0.517875	0.517875	0.517875];
y_LS =[0.283375	0.306875	0.319875	0.334125	0.34625	0.356	0.36925	0.3775	0.390875	0.400875];
y_MCFS = [0.511875	0.527125	0.51575	0.51975	0.517125	0.514375	0.519	0.52125	0.51825	0.52425];
y_SPFS=[0.40375	0.413375	0.45175	0.476875	0.487125	0.494375	0.492875	0.500625	0.502375	0.510125];
y_VSCDFS=[0.441375	0.46	0.456875	0.467625	0.4705	0.478375	0.476375	0.477125	0.470125	0.482125];
y_AUFS=[0.4785	0.489625	0.505375	0.50625	0.509625	0.528375	0.530375	0.53	0.53175	0.537];
y_GLUFS=[0.4795	0.516625	0.522875	0.525625	0.540125	0.54	0.53475	0.54175	0.542	0.54425];
y_HSL=[0.507	0.522	0.537	0.529875	0.54275	0.544	0.548875	0.548875	0.544875	0.545875];
y_LPRFS=[0.435	0.440875	0.463	0.47025	0.4755	0.5005	0.5055	0.50625	0.508375	0.518875];
y_RAFG=[0.51475	0.5295	0.542625	0.540125	0.543375	0.54575	0.544375	0.54425	0.55425	0.550375];
y_NFRFS=[0.52975	0.556125	0.573125	0.580875	0.585375	0.58125	0.584375	0.580625	0.586625	0.58325];
colors = [
   0,0,0;
    0.1216, 0.4667, 0.7059; 
    1.0000, 0.4980, 0.0549; 
    0.1725, 0.6275, 0.1725; 
    0.5804, 0.4039, 0.7412; 
    0.5490, 0.3373, 0.2941; 
    0.8902, 0.4667, 0.7608;
    0.4980, 0.4980, 0.4980; 
    0.7373, 0.7412, 0.1333;
    0.0902, 0.7451, 0.8118; 
    1,0,0;
];
datasets = {y_Baseline,y_LS, y_MCFS, y_SPFS, y_VSCDFS, y_AUFS, y_GLUFS, y_HSL, y_LPRFS, y_RAFG, y_NFRFS};
hold on;
markers = {'o', 's', 'd', '^', 'v', '*', 'x', '+', 'h', 'p', 'h','none'}; 
for i = 1:length(datasets)
    y_data = datasets{i};
    if i == 1 
        plot(x, y_data, '--k', 'LineWidth', 1, 'MarkerSize', 3);
    else
        plot(x, y_data, [markers{i} ' -'], 'Color', colors(i,:), 'LineWidth', 1.5, 'MarkerSize', 3, 'MarkerFaceColor', colors(i,:));
    end
end
xlim([2 11]); 
ylim([0.25 0.6]); 
set(gca, 'xtick', [3 5 7 9 11]);
set(gca, 'xticklabel', {'40', '80', '120', '160', '200'});
set(gca, 'ytick', [0.25 0.3 0.35 0.45 0.55  0.6]);
box on;
%% 
subplot(3,5,7);
x=2:11;
% JAFFE
y_Baseline =[0.672769953	0.672769953	0.672769953	0.672769953	0.672769953	0.672769953	0.672769953	0.672769953	0.672769953	0.672769953];
y_LS =[0.587793427	0.594131455	0.655633803	0.631690141	0.645539906	0.634741784	0.639201878	0.656807512	0.656338028	0.663849765];
y_MCFS = [0.678873239	0.672535211	0.684976526	0.678169014	0.70258216	0.678169014	0.669014085	0.687089202	0.68286385	0.676525822];
y_SPFS=[0.73685446	0.752816901	0.75915493	0.779577465	0.782159624	0.781220657	0.7842723	0.778638498	0.774178404	0.770422535];
y_VSCDFS=[0.695305164	0.681220657	0.698591549	0.670422535	0.683333333	0.696713615	0.678638498	0.663849765	0.666901408	0.685211268];
y_AUFS=[0.765258216	0.793192488	0.801408451	0.807981221	0.794835681	0.799295775	0.798122066	0.78943662	0.802112676	0.795774648];
y_GLUFS=[0.807511737	0.811971831	0.803755869	0.801643192	0.808920188	0.801643192	0.802112676	0.792957746	0.798826291	0.785915493];
y_HSL=[0.792723005	0.78685446	0.792723005	0.8	0.790375587	0.797183099	0.792253521	0.785915493	0.781924883	0.784741784];
y_LPRFS=[0.718544601	0.728638498	0.761032864	0.765023474	0.772065728	0.779577465	0.769483568	0.775821596	0.772065728	0.769483568];
y_RAFG=[0.814788732	0.816197183	0.811502347	0.808920188	0.807276995	0.800234742	0.804929577	0.804694836	0.805399061	0.803051643];
y_NFRFS=[0.819014085	0.818544601	0.821830986	0.826525822	0.822769953	0.818075117	0.8342723	0.821126761	0.816666667	0.818309859];
colors = [
    0,0,0;
    0.1216, 0.4667, 0.7059; 
    1.0000, 0.4980, 0.0549; 
    0.1725, 0.6275, 0.1725; 
    0.5804, 0.4039, 0.7412; 
    0.5490, 0.3373, 0.2941; 
    0.8902, 0.4667, 0.7608;
    0.4980, 0.4980, 0.4980; 
    0.7373, 0.7412, 0.1333;
    0.0902, 0.7451, 0.8118; 
    1,0,0;
];
datasets = {y_Baseline,y_LS, y_MCFS, y_SPFS, y_VSCDFS, y_AUFS, y_GLUFS, y_HSL, y_LPRFS, y_RAFG, y_NFRFS};
hold on;
markers = {'o', 's', 'd', '^', 'v', '*', 'x', '+', 'h', 'p', 'h','none'};
for i = 1:length(datasets)
    y_data = datasets{i};
    if i == 1 
        plot(x, y_data, '--k', 'LineWidth', 1, 'MarkerSize', 3);
    else
        plot(x, y_data, [markers{i} ' -'], 'Color', colors(i,:), 'LineWidth', 1.5, 'MarkerSize', 3, 'MarkerFaceColor', colors(i,:));
    end
end
xlim([2 11]); 
ylim([0.6 0.85]); 
set(gca, 'xtick', [3 5 7 9 11]);
set(gca, 'xticklabel', {'40', '80', '120', '160', '200'});
box on;
%% 
subplot(3,5,8);
x=2:11;
% ATT40
y_Baseline =[0.51275	0.51275	0.51275	0.51275	0.51275	0.51275	0.51275	0.51275	0.51275	0.51275];
y_LS =[0.415625	0.4535	0.45375	0.454125	0.46675	0.47825	0.491625	0.488375	0.488625	0.48625];
y_MCFS = [0.49	0.52775	0.531875	0.528	0.5275	0.513625	0.50425	0.505875	0.509125	0.503125];
y_SPFS=[0.485875	0.523375	0.5325	0.544	0.546625	0.55475	0.544125	0.54475	0.551875	0.546125];
y_VSCDFS=[0.46075	0.4815	0.48575	0.470375	0.485125	0.495625	0.483375	0.488375	0.487125	0.48675];
y_AUFS=[0.543875	0.559	0.55825	0.577625	0.574625	0.585375	0.582875	0.586625	0.58	0.577125];
y_GLUFS=[0.5345	0.535625	0.5575	0.54125	0.555	0.548875	0.55	0.5585	0.551375	0.55225];
y_HSL=[0.49625	0.548625	0.54275	0.541625	0.54975	0.55175	0.54575	0.549375	0.543375	0.544125];
y_LPRFS=[0.40825	0.43175	0.444625	0.473625	0.499	0.518875	0.53025	0.53475	0.53575	0.540125];
y_RAFG=[0.513125	0.536625	0.538625	0.542	0.545625	0.553875	0.543875	0.55125	0.549625	0.55225];
y_NFRFS=[0.54425	0.5705	0.575	0.57625	0.593125	0.59275	0.58675	0.581375	0.58275	0.581375];
colors = [
   0,0,0;
    0.1216, 0.4667, 0.7059; 
    1.0000, 0.4980, 0.0549; 
    0.1725, 0.6275, 0.1725; 
    0.5804, 0.4039, 0.7412; 
    0.5490, 0.3373, 0.2941; 
    0.8902, 0.4667, 0.7608;
    0.4980, 0.4980, 0.4980; 
    0.7373, 0.7412, 0.1333;
    0.0902, 0.7451, 0.8118; 
    1,0,0;
];
datasets = {y_Baseline,y_LS, y_MCFS, y_SPFS, y_VSCDFS, y_AUFS, y_GLUFS, y_HSL, y_LPRFS, y_RAFG, y_NFRFS};
hold on;
markers = {'o', 's', 'd', '^', 'v', '*', 'x', '+', 'h', 'p', 'h','none'}; 
for i = 1:length(datasets)
    y_data = datasets{i};
    if i == 1 
        plot(x, y_data, '--k', 'LineWidth', 1, 'MarkerSize', 3);
    else
        plot(x, y_data, [markers{i} ' -'], 'Color', colors(i,:), 'LineWidth', 1.5, 'MarkerSize', 3, 'MarkerFaceColor', colors(i,:));
    end
end
xlim([2 11]); 
ylim([0.4 0.6]); 
set(gca, 'xtick', [3 5 7 9 11]);
set(gca, 'xticklabel', {'40', '80', '120', '160', '200'});
box on;
%% 
subplot(3,5,9);
x=2:11;
% TOX-171
y_Baseline =[0.436549708	0.436549708	0.436549708	0.436549708	0.436549708	0.436549708	0.436549708	0.436549708	0.436549708	0.436549708];
y_LS =[0.412865497	0.364035088	0.356725146	0.360526316	0.362573099	0.357894737	0.376315789	0.392982456	0.390935673	0.393274854];
y_MCFS = [0.415204678	0.434795322	0.426023392	0.407602339	0.430409357	0.451754386	0.426900585	0.462865497	0.469005848	0.447660819];
y_SPFS=[0.477777778	0.428947368	0.435087719	0.451754386	0.44122807	0.436549708	0.449122807	0.438304094	0.442982456	0.452339181];
y_VSCDFS=[0.413450292	0.411403509	0.406725146	0.401461988	0.430409357	0.41374269	0.413450292	0.406140351	0.421637427	0.422222222];
y_AUFS=[0.437719298	0.385964912	0.402923977	0.424853801	0.423976608	0.418128655	0.419883041	0.428947368	0.405263158	0.407017544];
y_GLUFS=[0.531578947	0.519590643	0.514327485	0.46754386	0.485380117	0.576023392	0.550877193	0.490935673	0.495614035	0.487134503];
y_HSL=[0.516374269	0.539473684	0.476315789	0.5	0.485964912	0.471929825	0.465789474	0.499122807	0.458187135	0.429532164];
y_LPRFS=[0.375146199	0.392397661	0.401169591	0.418128655	0.397660819	0.430994152	0.40497076	0.401754386	0.408479532	0.405555556];
y_RAFG=[0.487719298	0.466959064	0.48625731	0.461403509	0.469883041	0.469005848	0.485964912	0.469298246	0.487426901	0.491520468];
y_NFRFS=[0.573099415	0.573391813	0.574853801	0.588888889	0.576023392	0.575146199	0.571637427	0.58245614	0.583040936	0.573976608];
colors = [
    0,0,0;
    0.1216, 0.4667, 0.7059; 
    1.0000, 0.4980, 0.0549; 
    0.1725, 0.6275, 0.1725; 
    0.5804, 0.4039, 0.7412; 
    0.5490, 0.3373, 0.2941; 
    0.8902, 0.4667, 0.7608;
    0.4980, 0.4980, 0.4980; 
    0.7373, 0.7412, 0.1333;
    0.0902, 0.7451, 0.8118; 
    1,0,0;
];
datasets = {y_Baseline,y_LS, y_MCFS, y_SPFS, y_VSCDFS, y_AUFS, y_GLUFS, y_HSL, y_LPRFS, y_RAFG, y_NFRFS};
hold on;
markers = {'o', 's', 'd', '^', 'v', '*', 'x', '+', 'h', 'p', 'h','none'}; 
for i = 1:length(datasets)
    y_data = datasets{i};
    if i == 1 
        plot(x, y_data, '--k', 'LineWidth', 1, 'MarkerSize', 3);
    else
        plot(x, y_data, [markers{i} ' -'], 'Color', colors(i,:), 'LineWidth', 1.5, 'MarkerSize', 3, 'MarkerFaceColor', colors(i,:));
    end
end
xlim([2 11]); 
ylim([0.35 0.6]); 
set(gca, 'xtick', [3 5 7 9 11]);
set(gca, 'xticklabel', {'40', '80', '120', '160', '200'});
box on;
%% 

subplot(3,5,10);
x=2:11;
% Isolet
y_Baseline =[0.57349359	0.57349359	0.57349359	0.57349359	0.57349359	0.57349359	0.57349359	0.57349359	0.57349359	0.57349359];
y_LS =[0.426538462	0.460448718	0.452467949	0.478782051	0.508974359	0.536794872	0.541730769	0.559839744	0.576089744	0.580897436];
y_MCFS = [0.531602564	0.577339744	0.568237179	0.557852564	0.559519231	0.549455128	0.566538462	0.566410256	0.573942308	0.562596154];
y_SPFS=[0.52125	0.593878205	0.614294872	0.638717949	0.631025641	0.650673077	0.635769231	0.640064103	0.647660256	0.672724359];
y_VSCDFS=[0.438942308	0.543846154	0.539230769	0.558942308	0.57724359	0.60974359	0.595128205	0.601955128	0.615224359	0.611602564];
y_AUFS=[0.479679487	0.506282051	0.535897436	0.600128205	0.633621795	0.676634615	0.674679487	0.679807692	0.699679487	0.707179487];
y_GLUFS=[0.340224359	0.424871795	0.474230769	0.504615385	0.539679487	0.567916667	0.584871795	0.599102564	0.615128205	0.659358974];
y_HSL=[0.499198718	0.545512821	0.541217949	0.551762821	0.572948718	0.572403846	0.584551282	0.594615385	0.603173077	0.601570513];
y_LPRFS=[0.449358974	0.526891026	0.590064103	0.614935897	0.642788462	0.640673077	0.624134615	0.634679487	0.632532051	0.652403846];
y_RAFG=[0.267724359	0.317115385	0.324839744	0.369871795	0.418717949	0.461346154	0.470705128	0.467211538	0.467692308	0.478653846];
y_NFRFS=[0.580608974	0.638525641	0.671858974	0.686442308	0.691570513	0.696185897	0.70625	0.703076923	0.702884615	0.718301282];
colors = [
   0,0,0;
    0.1216, 0.4667, 0.7059; 
    1.0000, 0.4980, 0.0549; 
    0.1725, 0.6275, 0.1725; 
    0.5804, 0.4039, 0.7412; 
    0.5490, 0.3373, 0.2941; 
    0.8902, 0.4667, 0.7608;
    0.4980, 0.4980, 0.4980; 
    0.7373, 0.7412, 0.1333;
    0.0902, 0.7451, 0.8118; 
    1,0,0;
];
datasets = {y_Baseline,y_LS, y_MCFS, y_SPFS, y_VSCDFS, y_AUFS, y_GLUFS, y_HSL, y_LPRFS, y_RAFG, y_NFRFS};
hold on;
markers = {'o', 's', 'd', '^', 'v', '*', 'x', '+', 'h', 'p', 'h','none'};
for i = 1:length(datasets)
    y_data = datasets{i};
    if i == 1 
        plot(x, y_data, '--k', 'LineWidth', 1, 'MarkerSize', 3);
    else
        plot(x, y_data, [markers{i} ' -'], 'Color', colors(i,:), 'LineWidth', 1.5, 'MarkerSize', 3, 'MarkerFaceColor', colors(i,:));
    end
end
xlim([2 11]);
ylim([0.25 0.75]);
set(gca, 'xtick', [3 5 7 9 11]);
set(gca, 'xticklabel', {'40', '80', '120', '160', '200'});
set(gca, 'ytick', [ 0.25 0.35 0.45 0.55  0.65 0.75]);
box on;
%% 
subplot(3,5,11);
x=2:11;
% binalpha
y_Baseline =[0.411716524	0.411716524	0.411716524	0.411716524	0.411716524	0.411716524	0.411716524	0.411716524	0.411716524	0.411716524];
y_LS =[0.241559829	0.275213675	0.322507123	0.342948718	0.354594017	0.362143875	0.383618234	0.388995726	0.390099715	0.395584046];
y_MCFS = [0.291915954	0.33497151	0.365349003	0.385149573	0.390633903	0.39508547	0.401388889	0.415099715	0.416559829	0.411680912];
y_SPFS=[0.299928775	0.350071225	0.337713675	0.378668091	0.392022792	0.390811966	0.4	0.405377493	0.410754986	0.423397436];
y_VSCDFS=[0.243945869	0.281089744	0.304736467	0.320726496	0.335470085	0.347507123	0.360505698	0.378276353	0.389957265	0.39704416];
y_AUFS=[0.326780627	0.391631054	0.41769943	0.42008547	0.42738604	0.428133903	0.431623932	0.436289174	0.436538462	0.438247863];
y_GLUFS=[0.303276353	0.387250712	0.405555556	0.421260684	0.424964387	0.427777778	0.423824786	0.430804843	0.433867521	0.431980057];
y_HSL=[0.279202279	0.343625356	0.368554131	0.384615385	0.395512821	0.411324786	0.429095442	0.43258547	0.433119658	0.432264957];
y_LPRFS=[0.253347578	0.294017094	0.321403134	0.353133903	0.375498575	0.383511396	0.404878917	0.414921652	0.424323362	0.426388889];
y_RAFG=[0.306908832	0.341203704	0.361680912	0.38215812	0.399501425	0.422400285	0.435790598	0.444729345	0.450035613	0.454700855];
y_NFRFS=[0.339245014	0.378347578	0.397293447	0.416346154	0.423148148	0.426282051	0.436360399	0.44031339	0.450819088	0.448824786];

colors = [
   0,0,0;
    0.1216, 0.4667, 0.7059; 
    1.0000, 0.4980, 0.0549; 
    0.1725, 0.6275, 0.1725; 
    0.5804, 0.4039, 0.7412; 
    0.5490, 0.3373, 0.2941; 
    0.8902, 0.4667, 0.7608;
    0.4980, 0.4980, 0.4980; 
    0.7373, 0.7412, 0.1333;
    0.0902, 0.7451, 0.8118; 
    1,0,0;
];
datasets = {y_Baseline,y_LS, y_MCFS, y_SPFS, y_VSCDFS, y_AUFS, y_GLUFS, y_HSL, y_LPRFS, y_RAFG, y_NFRFS};
hold on;
markers = {'o', 's', 'd', '^', 'v', '*', 'x', '+', 'h', 'p', 'h','none'};
for i = 1:length(datasets)
    y_data = datasets{i};
    if i == 1 
        plot(x, y_data, '--k', 'LineWidth', 1, 'MarkerSize', 3);
    else
        plot(x, y_data, [markers{i} ' -'], 'Color', colors(i,:), 'LineWidth', 1.5, 'MarkerSize', 3, 'MarkerFaceColor', colors(i,:));
    end
end
xlim([2 11]); 
ylim([0.24 0.48]);
set(gca, 'xtick', [3 5 7 9 11]);
set(gca, 'xticklabel', {'40', '80', '120', '160', '200'});
set(gca, 'ytick', [0.24 0.3 0.36 0.42 0.48]);
box on;
%% 
subplot(3,5,12);
x=2:11;
% lung_small
y_Baseline =[0.678082192	0.678082192	0.678082192	0.678082192	0.678082192	0.678082192	0.678082192	0.678082192	0.678082192	0.678082192];
y_LS =[0.504794521	0.556164384	0.575342466	0.571232877	0.587671233	0.602739726	0.621232877	0.647945205	0.663013699	0.67739726];
y_MCFS =[0.582191781	0.632191781	0.639726027	0.67739726	0.685616438	0.699315068	0.676027397	0.689041096	0.680821918	0.684931507]; 
y_SPFS=[0.740410959	0.78630137	0.791780822	0.786986301	0.795890411	0.795890411	0.780136986	0.784931507	0.788356164	0.778082192];
y_VSCDFS=[0.630136986	0.638356164	0.629452055	0.65	0.615753425	0.598630137	0.621917808	0.647260274	0.621917808	0.638356164];
y_AUFS=[0.767123288	0.797945205	0.815068493	0.820547945	0.82260274	0.793835616	0.8	0.809589041	0.801369863	0.780136986];
y_GLUFS=[0.779452055	0.8	0.799315068	0.78630137	0.797260274	0.789041096	0.776712329	0.771917808	0.784931507	0.771232877];
y_HSL=[0.69109589	0.77260274	0.797260274	0.781506849	0.780821918	0.77739726	0.778767123	0.776027397	0.747945205	0.758219178];
y_LPRFS=[0.746575342	0.778082192	0.800684932	0.812328767	0.819178082	0.81369863	0.809589041	0.811643836	0.785616438	0.794520548];
y_RAFG=[0.714383562	0.767808219	0.765068493	0.77260274	0.780136986	0.784246575	0.767808219	0.791780822	0.783561644	0.771917808];
y_NFRFS=[0.802054795	0.839726027	0.831506849	0.835616438	0.839726027	0.831506849	0.836986301	0.830136986	0.825342466	0.824657534];
colors = [
   0,0,0;
    0.1216, 0.4667, 0.7059; 
    1.0000, 0.4980, 0.0549; 
    0.1725, 0.6275, 0.1725; 
    0.5804, 0.4039, 0.7412; 
    0.5490, 0.3373, 0.2941; 
    0.8902, 0.4667, 0.7608;
    0.4980, 0.4980, 0.4980; 
    0.7373, 0.7412, 0.1333;
    0.0902, 0.7451, 0.8118; 
    1,0,0;
];
datasets = {y_Baseline,y_LS, y_MCFS, y_SPFS, y_VSCDFS, y_AUFS, y_GLUFS, y_HSL, y_LPRFS, y_RAFG, y_NFRFS};
hold on;
markers = {'o', 's', 'd', '^', 'v', '*', 'x', '+', 'h', 'p', 'h','none'}; 
for i = 1:length(datasets)
    y_data = datasets{i};
    if i == 1 
        plot(x, y_data, '--k', 'LineWidth', 1, 'MarkerSize', 3);
    else
        plot(x, y_data, [markers{i} ' -'], 'Color', colors(i,:), 'LineWidth', 1.5, 'MarkerSize', 3, 'MarkerFaceColor', colors(i,:));
    end
end
xlim([2 11]);
ylim([0.5 0.86]); 
set(gca, 'xtick', [3 5 7 9 11]);
set(gca, 'xticklabel', {'40', '80', '120', '160', '200'});
set(gca, 'ytick', [0.5 0.62 0.74 0.86]);
box on;
%% 

subplot(3,5,13);
x=2:11;
% PCMAC
y_Baseline =[0.504889346	0.504889346	0.504889346	0.504889346	0.504889346	0.504889346	0.504889346	0.504889346	0.504889346	0.504889346];
y_LS =[0.50627895	0.50627895	0.50627895	0.505970149	0.505790015	0.505944416	0.505481215	0.505892949	0.505995883	0.505635615];
y_MCFS = [0.505918682	0.505918682	0.504889346	0.504889346	0.504889346	0.504889346	0.505404014	0.504889346	0.504889346	0.504889346];
y_SPFS= [0.568193515	0.568039115	0.5624035	0.563458569	0.568039115	0.568013381	0.563561503	0.567987648	0.567987648	0.567910448];
y_VSCDFS= [0.505404014	0.504889346	0.505378281	0.505404014	0.505429748	0.505404014	0.505429748	0.504940813	0.504940813	0.504889346];
y_AUFS= [0.564693773	0.581729285	0.568991251	0.564590839	0.524112198	0.511502831	0.514590839	0.516289243	0.562017499	0.563098302];
y_GLUFS= [0.503474009	0.502907874	0.50362841	0.504889346	0.503654143	0.503113742	0.503525476	0.508594956	0.514668039	0.511837365];
y_HSL= [0.513741637	0.511991765	0.516675244	0.518142048	0.515465775	0.519428718	0.511682964	0.514127638	0.515285641	0.511502831];
y_LPRFS= [0.573108595	0.5748842	0.569557385	0.568708183	0.580082347	0.581729285	0.581111683	0.579439012	0.578847144	0.574575399];
y_RAFG=[0.561168296	0.552804941	0.529078744	0.522104992	0.522130726	0.519788986	0.522207926	0.517858981	0.520149254	0.519428718];
y_NFRFS= [0.587750901	0.5876737	0.588419969	0.572156459	0.588265569	0.568193515	0.568193515	0.576788471	0.568193515	0.567678847];

colors = [
   0,0,0;
    0.1216, 0.4667, 0.7059; 
    1.0000, 0.4980, 0.0549; 
    0.1725, 0.6275, 0.1725; 
    0.5804, 0.4039, 0.7412; 
    0.5490, 0.3373, 0.2941; 
    0.8902, 0.4667, 0.7608;
    0.4980, 0.4980, 0.4980; 
    0.7373, 0.7412, 0.1333;
    0.0902, 0.7451, 0.8118; 
    1,0,0;
];
datasets = {y_Baseline,y_LS, y_MCFS, y_SPFS, y_VSCDFS, y_AUFS, y_GLUFS, y_HSL, y_LPRFS, y_RAFG, y_NFRFS};
hold on;
markers = {'o', 's', 'd', '^', 'v', '*', 'x', '+', 'h', 'p', 'h','none'}; 
for i = 1:length(datasets)
    y_data = datasets{i};
    if i == 1
        plot(x, y_data, '--k', 'LineWidth', 1, 'MarkerSize', 3);
    else
        plot(x, y_data, [markers{i} ' -'], 'Color', colors(i,:), 'LineWidth', 1.5, 'MarkerSize', 3, 'MarkerFaceColor', colors(i,:));
    end
end
xlim([2 11]); 
ylim([0.49 0.59]);
set(gca, 'xtick', [3 5 7 9 11]);
set(gca, 'xticklabel', {'40', '80', '120', '160', '200'});%% 
set(gca, 'ytick', [0.49 0.54  0.59]);
box on;
%% 

subplot(3,5,14);
x=2:11;
% RELATHE
y_Baseline =[0.544498949	0.544498949	0.544498949	0.544498949	0.544498949	0.544498949	0.544498949	0.544498949	0.544498949	0.544498949];
y_LS =[0.545725298	0.546355992	0.545900491	0.546566223	0.545865452	0.5466363	0.5466363	0.546706377	0.546671338	0.546496146];
y_MCFS = [0.544043448	0.545725298	0.548843728	0.547757533	0.547757533	0.548913805	0.548878767	0.548878767	0.547722495	0.547722495];
y_SPFS= [0.547302032	0.547652418	0.590574632	0.588857744	0.588962859	0.546601261	0.550105116	0.567414156	0.56850035	0.569586545];
y_VSCDFS= [0.546601261	0.546601261	0.546601261	0.546601261	0.546601261	0.546601261	0.546601261	0.546601261	0.546601261	0.546601261];
y_AUFS= [0.572004205	0.567098809	0.561667835	0.560546601	0.574562018	0.572389629	0.572459706	0.572880168	0.571373511	0.575192712];
y_GLUFS= [0.545339874	0.545339874	0.545339874	0.545339874	0.545339874	0.545339874	0.545339874	0.545339874	0.545339874	0.545339874];
y_HSL= [0.557603364	0.559495445	0.563244569	0.563489839	0.564400841	0.562438683	0.56058164	0.563629993	0.558304135	0.559039944];
y_LPRFS= [0.590749825	0.590049054	0.590049054	0.590049054	0.590434478	0.612123336	0.590049054	0.590049054	0.590049054	0.590049054];
y_RAFG=[0.570882971	0.586615277	0.588542397	0.574702172	0.566257884	0.558969867	0.557112824	0.557112824	0.557252978	0.557112824];
y_NFRFS= [0.59495445	0.59495445	0.595655221	0.597021724	0.597757533	0.597757533	0.597021724	0.596355992	0.597056762	0.597302032];


colors = [
   0,0,0;
    0.1216, 0.4667, 0.7059; 
    1.0000, 0.4980, 0.0549; 
    0.1725, 0.6275, 0.1725; 
    0.5804, 0.4039, 0.7412; 
    0.5490, 0.3373, 0.2941; 
    0.8902, 0.4667, 0.7608;
    0.4980, 0.4980, 0.4980; 
    0.7373, 0.7412, 0.1333;
    0.0902, 0.7451, 0.8118; 
    1,0,0;
];
datasets = {y_Baseline,y_LS, y_MCFS, y_SPFS, y_VSCDFS, y_AUFS, y_GLUFS, y_HSL, y_LPRFS, y_RAFG, y_NFRFS};
hold on;
markers = {'o', 's', 'd', '^', 'v', '*', 'x', '+', 'h', 'p', 'h','none'}; 
for i = 1:length(datasets)
    y_data = datasets{i};
    if i == 1 
        plot(x, y_data, '--k', 'LineWidth', 1, 'MarkerSize', 3);
    else
        plot(x, y_data, [markers{i} ' -'], 'Color', colors(i,:), 'LineWidth', 1.5, 'MarkerSize', 3, 'MarkerFaceColor', colors(i,:));
    end
end
xlim([2 11]);
ylim([0.52 0.62]); 
set(gca, 'xtick', [3 5 7 9 11]);
set(gca, 'xticklabel', {'40', '80', '120', '160', '200'});%% 
set(gca, 'ytick', [0.52 0.57 0.62]);
box on;
%% 
subplot_titles = {'(a) Yale', '(b) lung', '(c) COIL20', '(d) warpPIE10P', ...
                  '(e) warpAR10P', '(f) ORL', '(g) JAFFE', '(h) ATT40', ...
                  '(i) TOX-171', '(j) Isolet', '(k) binalpha', '(l) lung_small', ...
                  '(m) PCMAC', '(n) RELATHE'};

for i = 1:length(subplot_titles)
    subplot(3,5,i);
    ylabel('ACC', 'FontSize', 6, 'FontName', 'Times New Roman');
    set(gca, 'FontSize', 6, 'FontName', 'Times New Roman');
    title_text = subplot_titles{i};
    if contains(title_text, '_')
        title_text = strrep(title_text, '_', '\_');  
    end
    text(0.5, -0.2, title_text, 'Units', 'Normalized', ...
         'HorizontalAlignment', 'center', 'VerticalAlignment', 'top', ...
         'FontName', 'Times New Roman', 'FontSize', 9);  
end
legend_labels = {'Baseline', 'LS', 'MCFS', 'SPFS', 'VSCDFS', 'AUFS', 'GLUFS', 'HSL', 'LRPFS', 'RAFG', 'NFRFS'};
lgd = legend(legend_labels, 'Location', 'southoutside', 'Orientation', 'horizontal', 'NumColumns', 2, 'FontName', 'Times New Roman');
              
