# Supplementary material for: Unsupervised feature selection algorithm based on L 2,p -norm feature reconstruction
Source: PLoS One. 2025 Mar 3;20(3):e0318431. doi: 10.1371/journal.pone.0318431 (PMC11875355; doi:10.1371/journal.pone.0318431)
Supplement: S1 Data — (ZIP) [file pone.0318431.s001.zip › S1_data/code/Plot/line graphNMI.m]

 % NMI
%% yale
subplot(3,5,1);
x = 2:11; 
y_Baseline =[0.46480582	0.46480582	0.46480582	0.46480582	0.46480582	0.46480582	0.46480582	0.46480582	0.46480582	0.46480582];
y_LS =[0.405789876	0.405104424	0.388003614	0.418199399	0.416308042	0.416518892	0.431868448	0.430549554	0.441459353	0.438182255];
y_MCFS = [0.441605949	0.455949231	0.491135366	0.445655082	0.469211943	0.476818733	0.464689058	0.485052819	0.492283318	0.468855391];
y_SPFS=[0.408613406	0.412702379	0.437967138	0.434026788	0.447986548	0.45441539	0.45374817	0.457614306	0.451793595	0.461674617];
y_VSCDFS=[0.419019576	0.404803695	0.413988756	0.42950948	0.433174446	0.443490655	0.436399527	0.429838394	0.425636417	0.43257296];
y_AUFS=[0.531673291	0.545158272	0.540320103	0.547713229	0.556735148	0.55535966	0.546963381	0.547329575	0.552996042	0.563351344];
y_GLUFS=[0.501053612	0.513740053	0.511894191	0.492927617	0.513355611	0.511969789	0.509598654	0.505515927	0.499494365	0.5087408];
y_HSL=[0.523587704	0.541679661	0.545949559	0.572374459	0.555782813	0.563116936	0.573914191	0.55817577	0.556263396	0.546808787];
y_LPRFS= [0.376404994	0.380110831	0.398616737	0.413105843	0.430371356	0.438669445	0.441502939	0.462269033	0.461245701	0.458476434];
y_RAFG=[0.542448651	0.538185434	0.573343561	0.561943667	0.568732396	0.57521713	0.568746922	0.573919105	0.573033247	0.574878112];
y_NFRFS=[0.550860086	0.577104225	0.583592709	0.58258792	0.582364853	0.591016783	0.588790236	0.583695611	0.586075057	0.590317213];
colors = [
    0,0,0;
    0.1216, 0.4667, 0.7059; 
    1.0000, 0.4980, 0.0549; 
    0.1725, 0.6275, 0.1725; 
    0.5804, 0.4039, 0.7412; 
    0.5490, 0.3373, 0.2941; 
    0.8902, 0.4667, 0.7608;
    0.4980, 0.4980, 0.4980; 
    0.7373, 0.7412, 0.1333;
    0.0902, 0.7451, 0.8118; 
    1,0,0;
];
datasets = {y_Baseline,y_LS, y_MCFS, y_SPFS, y_VSCDFS, y_AUFS, y_GLUFS, y_HSL, y_LPRFS, y_RAFG, y_NFRFS};
hold on;
markers = {'o', 's', 'd', '^', 'v', '*', 'x', '+', 'h', 'p', 'h','none'}; 
for i = 1:length(datasets)
    y_data = datasets{i};
    if i == 1
        plot(x, y_data, '--k', 'LineWidth', 1, 'MarkerSize', 3);
    else
        plot(x, y_data, [markers{i} ' -'], 'Color', colors(i,:), 'LineWidth', 1.5, 'MarkerSize', 3, 'MarkerFaceColor', colors(i,:));
    end
end
xlim([2 11]);
ylim([0.36 0.6]);
set(gca, 'xtick', [3 5 7 9 11]);
set(gca, 'xticklabel', {'40', '80', '120', '160', '200'});
set(gca, 'ytick', [0.36 0.42 0.48 0.54 0.6]);
xlabel('Number of selected features', 'FontSize', 20, 'FontName', 'Times New Roman');
ylabel('NMI', 'FontSize', 20, 'FontName', 'Times New Roman');
set(gca, 'FontSize', 20, 'FontName', 'Times New Roman');
box on;

%% 
subplot(3,5,2);
x = 2:11; 
% lung
y_Baseline =[0.603657634	0.603657634	0.603657634	0.603657634	0.603657634	0.603657634	0.603657634	0.603657634	0.603657634	0.603657634];
y_LS =[0.389523737	0.415728716	0.43587007	0.418826884	0.422181997	0.436840485	0.45685251	0.464778714	0.466373755	0.470446625];
y_MCFS = [0.462987484	0.518570434	0.585024824	0.584061398	0.598666946	0.59024412	0.548005959	0.544545099	0.585812729	0.591118211];
y_SPFS=[0.531453626	0.553090757	0.568978653	0.591857472	0.637789988	0.638949324	0.650347809	0.63463815	0.650182073	0.65043796];
y_VSCDFS=[0.296783198	0.318604828	0.413606614	0.438088653	0.458447631	0.488653582	0.524489776	0.509421884	0.525092028	0.534743127];
y_AUFS=[0.485707108	0.544351051	0.5948754	0.604675282	0.602259883	0.609116749	0.610209286	0.626571283	0.647432276	0.645140144];
y_GLUFS=[0.501860382	0.559516327	0.624077634	0.61747036	0.62193434	0.664924075	0.615770816	0.638915232	0.647931291	0.622566239];
y_HSL=[0.55252203	0.616222599	0.598956819	0.59867259	0.606055344	0.602016049	0.615603624	0.634528126	0.635467025	0.643584297];
y_LPRFS= [0.372910369	0.4083539	0.447807286	0.463810892	0.482880102	0.480727826	0.497746363	0.516586946	0.5140458	0.511129601];
y_RAFG=[0.573604912	0.630135699	0.625812609	0.630120239	0.637962029	0.65523855	0.658720508	0.641585951	0.636324831	0.652318033];
y_NFRFS=[0.557746603	0.643997366	0.628625375	0.61652074	0.667824843	0.628486408	0.637649521	0.647966062	0.621661881	0.644510026];
colors = [
    0,0,0;
    0.1216, 0.4667, 0.7059; 
    1.0000, 0.4980, 0.0549; 
    0.1725, 0.6275, 0.1725; 
    0.5804, 0.4039, 0.7412; 
    0.5490, 0.3373, 0.2941; 
    0.8902, 0.4667, 0.7608;
    0.4980, 0.4980, 0.4980; 
    0.7373, 0.7412, 0.1333;
    0.0902, 0.7451, 0.8118; 
    1,0,0;
];
datasets = {y_Baseline,y_LS, y_MCFS, y_SPFS, y_VSCDFS, y_AUFS, y_GLUFS, y_HSL, y_LPRFS, y_RAFG, y_NFRFS};
hold on;
markers = {'o', 's', 'd', '^', 'v', '*', 'x', '+', 'h', 'p', 'h','none'}; 
for i = 1:length(datasets)
    y_data = datasets{i};
    if i == 1 
        plot(x, y_data, '--k', 'LineWidth', 1, 'MarkerSize', 3);
    else
        plot(x, y_data, [markers{i} ' -'], 'Color', colors(i,:), 'LineWidth', 1.5, 'MarkerSize', 3, 'MarkerFaceColor', colors(i,:));
    end
end
xlim([2 11]);
ylim([0.28 0.7]);
set(gca, 'xtick', [3 5 7 9 11]);
set(gca, 'xticklabel', {'40', '80', '120', '160', '200'});
set(gca, 'ytick', [0.28 0.38 0.48 0.58 0.68]);
xlabel('Number of selected features', 'FontSize', 20, 'FontName', 'Times New Roman');
ylabel('NMI', 'FontSize', 20, 'FontName', 'Times New Roman');
set(gca, 'FontSize', 20, 'FontName', 'Times New Roman');
box on;
%% 
subplot(3,5,3);
x = 2:11; 
% COIL20
y_Baseline =[0.755764505	0.755764505	0.755764505	0.755764505	0.755764505	0.755764505	0.755764505	0.755764505	0.755764505	0.755764505];
y_LS =[0.620615155	0.634781715	0.642398441	0.665591776	0.677615428	0.684518462	0.690938153	0.699157363	0.702978656	0.705304446];
y_MCFS = [0.680678329	0.73275499	0.742472815	0.739205198	0.736219384	0.739421136	0.730973302	0.725346732	0.734999142	0.735241925];
y_SOGFS=[0.322922592	0.356777619	0.628256138	0.657349624	0.700756406	0.712108086	0.708340208	0.705308131	0.711202473	0.71902734];
y_VSCDFS=[0.734290729	0.734660914	0.738348665	0.735461805	0.732868699	0.740057572	0.732126251	0.746435266	0.742586152	0.751336519];
y_AUFS=[0.742895344	0.76375107	0.790165051	0.797625071	0.785452256	0.786196503	0.786022432	0.787138818	0.788313564	0.787980702];
y_GLUFS=[0.739932615	0.763774349	0.778110885	0.775599714	0.780145006	0.781385155	0.779296521	0.781623322	0.786540677	0.785307284];
y_HSL=[0.727047999	0.755095781	0.800416891	0.801014643	0.809144507	0.789339345	0.78860597	0.789663539	0.787758531	0.793409387];
y_LPRFS= [0.629632301	0.729559424	0.760986326	0.76395733	0.768465718	0.770890562	0.772297752	0.77763271	0.780159313	0.780546144];
y_RAFG=[0.615075086	0.697146249	0.706804518	0.725519389	0.733554377	0.741391252	0.749345502	0.758491328	0.762405328	0.768180921];
y_NFRFS=[0.755942055	0.781623674	0.789968183	0.790515929	0.792676204	0.794680117	0.790478854	0.79183224	0.787732671	0.800384073];
colors = [
    0,0,0;
    0.1216, 0.4667, 0.7059; 
    1.0000, 0.4980, 0.0549; 
    0.1725, 0.6275, 0.1725; 
    0.5804, 0.4039, 0.7412; 
    0.5490, 0.3373, 0.2941; 
    0.8902, 0.4667, 0.7608;
    0.4980, 0.4980, 0.4980; 
    0.7373, 0.7412, 0.1333;
    0.0902, 0.7451, 0.8118; 
    1,0,0;
];
datasets = {y_Baseline,y_LS, y_MCFS, y_SPFS, y_VSCDFS, y_AUFS, y_GLUFS, y_HSL, y_LPRFS, y_RAFG, y_NFRFS};
hold on;
markers = {'o', 's', 'd', '^', 'v', '*', 'x', '+', 'h', 'p', 'h','none'}; 
for i = 1:length(datasets)
    y_data = datasets{i};
    if i == 1 
        plot(x, y_data, '--k', 'LineWidth', 1, 'MarkerSize', 3);
    else
        plot(x, y_data, [markers{i} ' -'], 'Color', colors(i,:), 'LineWidth', 1.5, 'MarkerSize', 3, 'MarkerFaceColor', colors(i,:));
    end
end
xlim([2 11]);
ylim([0.5 0.82]); 
set(gca, 'xtick', [3 5 7 9 11]);
set(gca, 'xticklabel', {'40', '80', '120', '160', '200'});
set(gca, 'ytick', [0.5 0.58 0.66 0.74 0.82]);
xlabel('Number of selected features', 'FontSize', 20, 'FontName', 'Times New Roman');
ylabel('NMI', 'FontSize', 20, 'FontName', 'Times New Roman');
set(gca, 'FontSize', 20, 'FontName', 'Times New Roman');
box on;
%% 
subplot(3,5,4);
x = 2:11; 
% warpPIE10P
y_Baseline =[0.253565573	0.253565573	0.253565573	0.253565573	0.253565573	0.253565573	0.253565573	0.253565573	0.253565573	0.253565573];
y_LS =[0.467603649	0.434696283	0.500921053	0.468185166	0.461922954	0.487640501	0.478293159	0.468240918	0.474262948	0.444962905];
y_MCFS = [0.278146304	0.29332944	0.307417789	0.298198471	0.279938107	0.269677504	0.262300833	0.260126997	0.259539908	0.235307916];
y_SPFS=[0.397860985	0.437740677	0.453381728	0.49339025	0.513817258	0.544513038	0.547738814	0.560198447	0.56397428	0.564078261];
y_VSCDFS=[0.226207448	0.21659234	0.223573548	0.205140489	0.212730845	0.20816944	0.21844322	0.208510002	0.214601455	0.219518559];
y_AUFS=[0.603628278	0.598592513	0.598733507	0.596371169	0.592688266	0.589143661	0.576691021	0.579228917	0.560024615	0.555279102];
y_GLUFS=[0.397760234	0.378821655	0.325287165	0.333040037	0.330836956	0.321401204	0.315686206	0.320174082	0.309254173	0.297151193];
y_HSL=[0.481920308	0.445271825	0.413324867	0.43877253	0.449223495	0.453369019	0.43423472	0.440770193	0.453155415	0.458021833];
y_LPRFS= [0.26306087	0.261584069	0.225746777	0.222716741	0.218262827	0.22390554	0.224365399	0.228099945	0.233058204	0.230686302];
y_RAFG=[0.568662658	0.567343677	0.536497889	0.535225266	0.508262346	0.469601275	0.459524215	0.449818969	0.43151343	0.427499575];
y_NFRFS=[0.571301805	0.565500203	0.543408351	0.581881479	0.593769567	0.615438395	0.616898491	0.625364669	0.631028989	0.627172084];
colors = [
    0,0,0;
    0.1216, 0.4667, 0.7059; 
    1.0000, 0.4980, 0.0549; 
    0.1725, 0.6275, 0.1725; 
    0.5804, 0.4039, 0.7412; 
    0.5490, 0.3373, 0.2941; 
    0.8902, 0.4667, 0.7608;
    0.4980, 0.4980, 0.4980; 
    0.7373, 0.7412, 0.1333;
    0.0902, 0.7451, 0.8118; 
    1,0,0;
];
datasets = {y_Baseline,y_LS, y_MCFS, y_SPFS, y_VSCDFS, y_AUFS, y_GLUFS, y_HSL, y_LPRFS, y_RAFG, y_NFRFS};
hold on;
markers = {'o', 's', 'd', '^', 'v', '*', 'x', '+', 'h', 'p', 'h','none'};
for i = 1:length(datasets)
    y_data = datasets{i};
    if i == 1 
        plot(x, y_data, '--k', 'LineWidth', 1, 'MarkerSize', 3);
    else
        plot(x, y_data, [markers{i} ' -'], 'Color', colors(i,:), 'LineWidth', 1.5, 'MarkerSize', 3, 'MarkerFaceColor', colors(i,:));
    end
end
xlim([2 11]);
ylim([0.2 0.65]); 
set(gca, 'xtick', [3 5 7 9 11]);
set(gca, 'xticklabel', {'40', '80', '120', '160', '200'});
set(gca, 'ytick', [0.2 0.29 0.38 0.47 0.56 0.65]);
xlabel('Number of selected features', 'FontSize', 20, 'FontName', 'Times New Roman');
ylabel('NMI', 'FontSize', 20, 'FontName', 'Times New Roman');
set(gca, 'FontSize', 20, 'FontName', 'Times New Roman');
box on;
%% 
subplot(3,5,5);
x = 2:11; 
% warpAR10P
y_Baseline =[0.202779505	0.202779505	0.202779505	0.202779505	0.202779505	0.202779505	0.202779505	0.202779505	0.202779505	0.202779505];
y_LS =[0.321867106	0.316513578	0.3352287	0.345053523	0.345502914	0.33675117	0.347503708	0.337726313	0.341973878	0.352349831];
y_MCFS = [0.294659473	0.210324895	0.209677048	0.179351658	0.181672933	0.154838044	0.143653648	0.146367634	0.155827027	0.15015939];
y_SPFS=[0.507331204	0.516756527	0.516735259	0.5090516	0.461975811	0.460461854	0.459806792	0.455096779	0.448688674	0.435935938];
y_VSCDFS=[0.220485004	0.182801027	0.188270358	0.158598347	0.169706157	0.153524225	0.167630557	0.166775113	0.171962409	0.155198569];
y_AUFS=[0.435736413	0.429949295	0.434058197	0.428791705	0.412130699	0.381203997	0.382148656	0.370697731	0.380366611	0.389317924];
y_GLUFS=[0.424878406	0.316679079	0.304252095	0.281156836	0.273858378	0.26764261	0.26838032	0.276711327	0.284440584	0.258422587];
y_HSL=[0.447746437	0.424037035	0.37767351	0.392275271	0.386325411	0.370179588	0.352015619	0.356439744	0.347060587	0.344735263];
y_LPRFS= [0.364289184	0.387211208	0.456431525	0.464121081	0.474119041	0.448860688	0.464124836	0.42255704	0.436754116	0.440222371];
y_RAFG=[0.410978308	0.405066555	0.420286476	0.435423953	0.446586802	0.405790761	0.40317257	0.390457045	0.399304527	0.386594786];
y_NFRFS=[0.525804275	0.527111037	0.531779852	0.509037376	0.494633326	0.485166332	0.490441726	0.47575674	0.478496232	0.467067524];

colors = [
    0,0,0;
    0.1216, 0.4667, 0.7059; 
    1.0000, 0.4980, 0.0549; 
    0.1725, 0.6275, 0.1725; 
    0.5804, 0.4039, 0.7412; 
    0.5490, 0.3373, 0.2941; 
    0.8902, 0.4667, 0.7608;
    0.4980, 0.4980, 0.4980; 
    0.7373, 0.7412, 0.1333;
    0.0902, 0.7451, 0.8118; 
    1,0,0;
];
datasets = {y_Baseline,y_LS, y_MCFS, y_SPFS, y_VSCDFS, y_AUFS, y_GLUFS, y_HSL, y_LPRFS, y_RAFG, y_NFRFS};
hold on;
markers = {'o', 's', 'd', '^', 'v', '*', 'x', '+', 'h', 'p', 'h','none'};
for i = 1:length(datasets)
    y_data = datasets{i};
    if i == 1 
        plot(x, y_data, '--k', 'LineWidth', 1, 'MarkerSize', 3);
    else
        plot(x, y_data, [markers{i} ' -'], 'Color', colors(i,:), 'LineWidth', 1.5, 'MarkerSize', 3, 'MarkerFaceColor', colors(i,:));
    end
end
xlim([2 11]);
ylim([0.12 0.56]); 
set(gca, 'xtick', [3 5 7 9 11]);
set(gca, 'xticklabel', {'40', '80', '120', '160', '200'});
xlabel('Number of selected features', 'FontSize', 20, 'FontName', 'Times New Roman');
set(gca, 'ytick', [0.12 0.34 0.56]);
ylabel('NMI', 'FontSize', 20, 'FontName', 'Times New Roman');
set(gca, 'FontSize', 20, 'FontName', 'Times New Roman');
box on;

%% 
subplot(3,5,6);
x = 2:11; 
xlim([2 11]);
% ORL
y_Baseline =[0.742639381	0.742639381	0.742639381	0.742639381	0.742639381	0.742639381	0.742639381	0.742639381	0.742639381	0.742639381];
y_LS =[0.519402832	0.552686578	0.558616368	0.577687971	0.585607232	0.596265824	0.609804689	0.616776757	0.629075942	0.639312167];
y_MCFS = [0.713589685	0.745842611	0.743800224	0.741926404	0.739230117	0.741901262	0.745563216	0.745809424	0.744394349	0.748128637];
y_SPFS=[0.642874988	0.664460421	0.681554295	0.698704852	0.708104536	0.711549514	0.715129139	0.717412114	0.723438746	0.725908998];
y_VSCDFS=[0.678698228	0.697049285	0.699166212	0.701096481	0.71009563	0.711109898	0.712068854	0.716755692	0.708988045	0.716114538];
y_AUFS=[0.692658613	0.709690605	0.72730263	0.730334376	0.726866411	0.740429132	0.746064092	0.7465643	0.746153088	0.747606666];
y_GLUFS=[0.701057619	0.734773311	0.743695905	0.743820889	0.753840436	0.758214959	0.748610447	0.750360493	0.756527168	0.757441668];
y_HSL=[0.728844906	0.732901627	0.747056181	0.742748493	0.750189961	0.755915098	0.755553472	0.753158612	0.751349896	0.755355409];
y_LPRFS= [0.669614521	0.681603773	0.693012301	0.703709208	0.704355778	0.71656072	0.722455718	0.721414299	0.725229534	0.730976781];
y_RAFG=[0.726607686	0.740792739	0.749932558	0.754366606	0.754735999	0.756627426	0.762275768	0.755283486	0.760715992	0.761048978];
y_NFRFS=[0.731456438	0.760232641	0.7699667	0.775710351	0.776862893	0.781240716	0.78102815	0.781872466	0.780719548	0.780869154];
colors = [
   0,0,0;
    0.1216, 0.4667, 0.7059; 
    1.0000, 0.4980, 0.0549; 
    0.1725, 0.6275, 0.1725; 
    0.5804, 0.4039, 0.7412; 
    0.5490, 0.3373, 0.2941; 
    0.8902, 0.4667, 0.7608;
    0.4980, 0.4980, 0.4980; 
    0.7373, 0.7412, 0.1333;
    0.0902, 0.7451, 0.8118; 
    1,0,0;
];
datasets = {y_Baseline,y_LS, y_MCFS, y_SPFS, y_VSCDFS, y_AUFS, y_GLUFS, y_HSL, y_LPRFS, y_RAFG, y_NFRFS};
hold on;
markers = {'o', 's', 'd', '^', 'v', '*', 'x', '+', 'h', 'p', 'h','none'}; 
for i = 1:length(datasets)
    y_data = datasets{i};
    if i == 1 
        plot(x, y_data, '--k', 'LineWidth', 1, 'MarkerSize', 3);
    else
        plot(x, y_data, [markers{i} ' -'], 'Color', colors(i,:), 'LineWidth', 1.5, 'MarkerSize', 3, 'MarkerFaceColor', colors(i,:));
    end
end
xlim([2 11]);
ylim([0.5 0.8]); 
set(gca, 'xtick', [3 5 7 9 11]);
set(gca, 'xticklabel', {'40', '80', '120', '160', '200'});
set(gca, 'ytick', [0.5 0.65 0.8]);
xlabel('Number of selected features', 'FontSize', 20, 'FontName', 'Times New Roman');
ylabel('NMI', 'FontSize', 20, 'FontName', 'Times New Roman');
set(gca, 'FontSize', 20, 'FontName', 'Times New Roman');
box on;
%% 
subplot(3,5,7);
x = 2:11; 
% JAFFE
y_Baseline =[0.740220801	0.740220801	0.740220801	0.740220801	0.740220801	0.740220801	0.740220801	0.740220801	0.740220801	0.740220801];
y_LS =[0.657762401	0.671149764	0.712669314	0.693694046	0.674665857	0.665989965	0.662099704	0.681392978	0.681023663	0.693945888];
y_MCFS = [0.73721939	0.746640669	0.749273329	0.735489949	0.757727934	0.736851146	0.72428804	0.74606561	0.728806172	0.725061309];
y_SOGFS=[0.686669316	0.723754003	0.722251479	0.736019976	0.768241736	0.742753669	0.74151876	0.742483588	0.723957273	0.736400686];
y_VSCDFS=[0.738684293	0.750609106	0.766823307	0.752062574	0.746231076	0.763433575	0.751264742	0.736344418	0.737152562	0.741197237];
y_AUFS=[0.778959929	0.809351516	0.818409894	0.823230002	0.81943648	0.822943004	0.809758316	0.804372751	0.814170181	0.81247736];
y_GLUFS=[0.819502874	0.824091383	0.827535532	0.819110823	0.824492766	0.825594027	0.820781061	0.807918496	0.817306666	0.804979243];
y_HSL=[0.781594087	0.820791751	0.809352079	0.829161511	0.832635495	0.831672555	0.820377862	0.811114445	0.809652314	0.79197231];
y_LPRFS= [0.709156742	0.739318797	0.765241663	0.788093333	0.796449695	0.805349111	0.807594999	0.808856507	0.813732742	0.806897075];
y_RAFG=[0.819499258	0.823404611	0.83048856	0.827534872	0.827743332	0.824222591	0.822713848	0.823779682	0.824672287	0.824749405];
y_NFRFS=[0.837928691	0.840140133	0.843938006	0.842479475	0.841464781	0.842443092	0.846671165	0.843188076	0.839012557	0.838034665];
colors = [
   0,0,0;
    0.1216, 0.4667, 0.7059; 
    1.0000, 0.4980, 0.0549; 
    0.1725, 0.6275, 0.1725; 
    0.5804, 0.4039, 0.7412; 
    0.5490, 0.3373, 0.2941; 
    0.8902, 0.4667, 0.7608;
    0.4980, 0.4980, 0.4980; 
    0.7373, 0.7412, 0.1333;
    0.0902, 0.7451, 0.8118; 
    1,0,0;
];
datasets = {y_Baseline,y_LS, y_MCFS, y_SPFS, y_VSCDFS, y_AUFS, y_GLUFS, y_HSL, y_LPRFS, y_RAFG, y_NFRFS};
hold on;
markers = {'o', 's', 'd', '^', 'v', '*', 'x', '+', 'h', 'p', 'h','none'}; 
for i = 1:length(datasets)
    y_data = datasets{i};
    if i == 1 
        plot(x, y_data, '--k', 'LineWidth', 1, 'MarkerSize', 3);
    else
        plot(x, y_data, [markers{i} ' -'], 'Color', colors(i,:), 'LineWidth', 1.5, 'MarkerSize', 3, 'MarkerFaceColor', colors(i,:));
    end
end
xlim([2 11]);
ylim([0.6 0.85]); 
set(gca, 'xtick', [3 5 7 9 11]);
set(gca, 'xticklabel', {'40', '80', '120', '160', '200'});
xlabel('Number of selected features', 'FontSize', 20, 'FontName', 'Times New Roman');
ylabel('NMI', 'FontSize', 20, 'FontName', 'Times New Roman');
set(gca, 'FontSize', 20, 'FontName', 'Times New Roman');
box on;
%% 
subplot(3,5,8);
x = 2:11; 
xlim([2 11]);
% ATT40
y_Baseline =[0.740220801	0.740220801	0.740220801	0.740220801	0.740220801	0.740220801	0.740220801	0.740220801	0.740220801	0.740220801];
y_LS =[0.655574029	0.68795138	0.693578238	0.696084102	0.704497588	0.713773259	0.721827926	0.719615167	0.722283661	0.722309614];
y_MCFS = [0.710036165	0.745766896	0.752995918	0.750005653	0.745345274	0.740890243	0.732300955	0.736732538	0.7385004	0.738036242];
y_SPFS=[0.706844802	0.740473769	0.749948297	0.755500098	0.75616131	0.759428714	0.755203712	0.757260864	0.759405013	0.757400994];
y_VSCDFS=[0.694263834	0.715650929	0.716961987	0.710171854	0.716415335	0.724131573	0.719421765	0.7205233	0.720136201	0.723634643];
y_AUFS=[0.743135765	0.757701386	0.756206253	0.771888881	0.775336235	0.7771991	0.77870846	0.781342881	0.778636325	0.775364376];
y_GLUFS=[0.744715658	0.74365344	0.758181791	0.752088	0.760317394	0.758398116	0.761205301	0.76530007	0.76319293	0.761787156];
y_HSL=[0.718704569	0.761290727	0.748781338	0.752258816	0.753101011	0.756989634	0.754543442	0.758620946	0.755708448	0.752488211];
y_LPRFS= [0.640002408	0.673095258	0.674397462	0.693991741	0.715206532	0.727821715	0.732199721	0.734180551	0.734739267	0.736880566];
y_RAFG=[0.728267201	0.749899716	0.757848627	0.756163004	0.758715409	0.757238737	0.758666938	0.759718837	0.759941513	0.762042948];
y_NFRFS=[0.746266773	0.768851596	0.773612829	0.773376448	0.78534054	0.778528194	0.777583952	0.777142518	0.778447987	0.778228771];
colors = [
    0,0,0;
    0.1216, 0.4667, 0.7059; 
    1.0000, 0.4980, 0.0549; 
    0.1725, 0.6275, 0.1725; 
    0.5804, 0.4039, 0.7412; 
    0.5490, 0.3373, 0.2941; 
    0.8902, 0.4667, 0.7608;
    0.4980, 0.4980, 0.4980; 
    0.7373, 0.7412, 0.1333;
    0.0902, 0.7451, 0.8118; 
    1,0,0;
];
datasets = {y_Baseline,y_LS, y_MCFS, y_SPFS, y_VSCDFS, y_AUFS, y_GLUFS, y_HSL, y_LPRFS, y_RAFG, y_NFRFS};
hold on;
markers = {'o', 's', 'd', '^', 'v', '*', 'x', '+', 'h', 'p', 'h','none'}; 
for i = 1:length(datasets)
    y_data = datasets{i};
    if i == 1 
        plot(x, y_data, '--k', 'LineWidth', 1, 'MarkerSize', 3);
    else
        plot(x, y_data, [markers{i} ' -'], 'Color', colors(i,:), 'LineWidth', 1.5, 'MarkerSize', 3, 'MarkerFaceColor', colors(i,:));
    end
end
xlim([2 11]);
ylim([0.64 0.8]); 
set(gca, 'xtick', [3 5 7 9 11]);
set(gca, 'xticklabel', {'40', '80', '120', '160', '200'});
set(gca, 'ytick', [0.64 0.72 0.8]);
xlabel('Number of selected features', 'FontSize', 20, 'FontName', 'Times New Roman');
ylabel('NMI', 'FontSize', 20, 'FontName', 'Times New Roman');
set(gca, 'FontSize', 20, 'FontName', 'Times New Roman');
box on;

%% 
%Yale
subplot(3,5,9);
x = 2:11; 
xlim([2 11]);
% TOX-171
y_Baseline =[0.158665434	0.158665434	0.158665434	0.158665434	0.158665434	0.158665434	0.158665434	0.158665434	0.158665434	0.158665434];
y_LS =[0.164396389	0.107196517	0.0673795	0.061122084	0.0568765	0.059042546	0.070712563	0.084540389	0.089591137	0.087387369];
y_MCFS = [0.104871894	0.143815723	0.131784499	0.11954895	0.145849706	0.192223803	0.151285035	0.226934352	0.209232908	0.193197266];
y_SPFS=[0.171433647	0.137641082	0.20952643	0.234762923	0.221622962	0.213324336	0.225373272	0.158093069	0.151132193	0.158832676];
y_VSCDFS=[0.109751385	0.10589597	0.103665482	0.106989415	0.120356817	0.107168187	0.1118161	0.1101257	0.121909275	0.115910333];
y_AUFS=[0.129891659	0.13720113	0.149700134	0.138900941	0.130403168	0.127827548	0.133979941	0.131373843	0.13272643	0.131837856];
y_GLUFS=[0.25515549	0.254644399	0.284802805	0.271469901	0.271412293	0.300053848	0.288480173	0.253427042	0.240318405	0.248843744];
y_HSL=[0.253604716	0.345184186	0.253683057	0.265868282	0.259429633	0.253474441	0.25379031	0.265672332	0.232919316	0.207120198];
y_LPRFS= [0.095135456	0.112877539	0.087439945	0.114973987	0.105256766	0.114977747	0.122722102	0.130012622	0.134866293	0.132200653];
y_RAFG=[0.265243716	0.258274609	0.287510968	0.295293004	0.324323033	0.326281957	0.333986506	0.333728352	0.344026679	0.336823673];
y_NFRFS=[0.317668575	0.306648911	0.315423981	0.369578962	0.358657464	0.328888462	0.328823957	0.331256558	0.349867436	0.346290993];
colors = [
    0,0,0;
    0.1216, 0.4667, 0.7059; 
    1.0000, 0.4980, 0.0549; 
    0.1725, 0.6275, 0.1725; 
    0.5804, 0.4039, 0.7412; 
    0.5490, 0.3373, 0.2941; 
    0.8902, 0.4667, 0.7608;
    0.4980, 0.4980, 0.4980; 
    0.7373, 0.7412, 0.1333;
    0.0902, 0.7451, 0.8118; 
    1,0,0;
];
datasets = {y_Baseline,y_LS, y_MCFS, y_SPFS, y_VSCDFS, y_AUFS, y_GLUFS, y_HSL, y_LPRFS, y_RAFG, y_NFRFS};
hold on;
markers = {'o', 's', 'd', '^', 'v', '*', 'x', '+', 'h', 'p', 'h','none'}; 
for i = 1:length(datasets)
    y_data = datasets{i};
    if i == 1 
        plot(x, y_data, '--k', 'LineWidth', 1, 'MarkerSize', 3);
    else
        plot(x, y_data, [markers{i} ' -'], 'Color', colors(i,:), 'LineWidth', 1.5, 'MarkerSize', 3, 'MarkerFaceColor', colors(i,:));
    end
end
xlim([2 11]);
ylim([0 0.4]); 
set(gca, 'xtick', [3 5 7 9 11]);
set(gca, 'xticklabel', {'40', '80', '120', '160', '200'});
set(gca, 'ytick', [0 0.2 0.4]);
xlabel('Number of selected features', 'FontSize', 20, 'FontName', 'Times New Roman');
ylabel('NMI', 'FontSize', 20, 'FontName', 'Times New Roman');
set(gca, 'FontSize', 20, 'FontName', 'Times New Roman');
box on;
%% 

subplot(3,5,10);
x = 2:11; 
xlim([2 11]);
% Isolet
y_Baseline =[0.750711946	0.750711946	0.750711946	0.750711946	0.750711946	0.750711946	0.750711946	0.750711946	0.750711946	0.750711946];
y_LS =[0.587474744	0.615427818	0.617896625	0.643234583	0.67108025	0.695138155	0.707376646	0.720140491	0.735934228	0.741447559];
y_MCFS = [0.683344522	0.720614294	0.730638661	0.723999703	0.734428578	0.734791966	0.749831534	0.748170658	0.75292924	0.745736122];
y_SPFS=[0.651936675	0.721746841	0.748787997	0.760610809	0.76184681	0.773630659	0.763173996	0.765789912	0.771608029	0.779751398];
y_VSCDFS=[0.562755404	0.682358039	0.689727028	0.702388944	0.71195511	0.736838299	0.738276892	0.749742502	0.758615404	0.75689119];
y_AUFS=[0.635888126	0.666819418	0.683038777	0.726979583	0.753549929	0.78247693	0.785841608	0.79103461	0.799701104	0.800128359];
y_GLUFS=[0.744715658	0.74365344	0.758181791	0.752088	0.760317394	0.758398116	0.761205301	0.76530007	0.76319293	0.761787156];
y_HSL=[0.632515053	0.676442099	0.689524125	0.702076176	0.717168728	0.716608873	0.726852156	0.730968007	0.739929988	0.73393512];
y_LPRFS= [0.618611165	0.652707924	0.695003356	0.736828309	0.768333482	0.779991629	0.7624221	0.757870278	0.76229283	0.772278181];
y_RAFG=[0.410627775	0.482527493	0.499253139	0.545264675	0.589942214	0.623341685	0.643057332	0.639172459	0.645277881	0.64739063];
y_NFRFS=[0.677075726	0.745716721	0.769976597	0.786284535	0.796336983	0.807189807	0.815792214	0.80616668	0.80984933	0.815162023];
colors = [
    0,0,0;
    0.1216, 0.4667, 0.7059; 
    1.0000, 0.4980, 0.0549; 
    0.1725, 0.6275, 0.1725; 
    0.5804, 0.4039, 0.7412; 
    0.5490, 0.3373, 0.2941; 
    0.8902, 0.4667, 0.7608;
    0.4980, 0.4980, 0.4980; 
    0.7373, 0.7412, 0.1333;
    0.0902, 0.7451, 0.8118; 
    1,0,0;
];
datasets = {y_Baseline,y_LS, y_MCFS, y_SPFS, y_VSCDFS, y_AUFS, y_GLUFS, y_HSL, y_LPRFS, y_RAFG, y_NFRFS};
hold on;
markers = {'o', 's', 'd', '^', 'v', '*', 'x', '+', 'h', 'p', 'h','none'};
for i = 1:length(datasets)
    y_data = datasets{i};
    if i == 1 
        plot(x, y_data, '--k', 'LineWidth', 1, 'MarkerSize', 3);
    else
        plot(x, y_data, [markers{i} ' -'], 'Color', colors(i,:), 'LineWidth', 1.5, 'MarkerSize', 3, 'MarkerFaceColor', colors(i,:));
    end
end
xlim([2 11]);
ylim([0.4 0.84]);
set(gca, 'xtick', [3 5 7 9 11]);
set(gca, 'xticklabel', {'40', '80', '120', '160', '200'});
 set(gca, 'ytick', [0.4 0.51 0.62 0.73 0.84]);
xlabel('Number of selected features', 'FontSize', 20, 'FontName', 'Times New Roman');
ylabel('NMI', 'FontSize', 20, 'FontName', 'Times New Roman');
set(gca, 'FontSize', 20, 'FontName', 'Times New Roman');
box on;
%% 

subplot(3,5,11);
x = 2:11; 
xlim([2 11]);
% binalpha
y_Baseline =[0.577092501	0.577092501	0.577092501	0.577092501	0.577092501	0.577092501	0.577092501	0.577092501	0.577092501	0.577092501];
y_LS =[0.379170869	0.41446412	0.473733813	0.491573097	0.506130127	0.517018186	0.537097487	0.551828655	0.553011899	0.558504831];
y_MCFS = [0.454675316	0.492631308	0.534831127	0.552521142	0.562217484	0.563764533	0.567109591	0.577919131	0.582895787	0.582574084];
y_SPFS=[0.454548479	0.506404625	0.509572933	0.531007746	0.546882417	0.553964786	0.561217843	0.562445395	0.568519266	0.575789571];
y_VSCDFS=[0.412279047	0.44643804	0.471926685	0.481230481	0.491023403	0.510072407	0.521859024	0.535180272	0.546909962	0.552487955];
y_AUFS=[0.462624888	0.533833231	0.55831447	0.567866156	0.577929367	0.581455264	0.585893369	0.585972203	0.585643882	0.590546175];
y_GLUFS=[0.456552857	0.540095766	0.564949247	0.579258758	0.579613276	0.581481151	0.582009346	0.585282387	0.584177138	0.583944775];
y_HSL=[0.436781872	0.494467697	0.528812689	0.541865694	0.556024478	0.569453634	0.577346266	0.584382255	0.587893176	0.591850675];
y_LPRFS= [0.411793969	0.463981649	0.48731057	0.512741674	0.528024183	0.543673029	0.561084476	0.567674971	0.578352593	0.582774536];
y_RAFG=[0.475805478	0.498107166	0.527117636	0.544957817	0.567564531	0.584849484	0.59213593	0.597421209	0.600878299	0.606362976];
y_NFRFS=[0.477291253	0.52547046	0.550026746	0.567533702	0.576707232	0.575909225	0.589598571	0.589024624	0.596796032	0.596071117];

colors = [
    0,0,0;
    0.1216, 0.4667, 0.7059; 
    1.0000, 0.4980, 0.0549; 
    0.1725, 0.6275, 0.1725; 
    0.5804, 0.4039, 0.7412; 
    0.5490, 0.3373, 0.2941; 
    0.8902, 0.4667, 0.7608;
    0.4980, 0.4980, 0.4980; 
    0.7373, 0.7412, 0.1333;
    0.0902, 0.7451, 0.8118; 
    1,0,0;
];
datasets = {y_Baseline,y_LS, y_MCFS, y_SPFS, y_VSCDFS, y_AUFS, y_GLUFS, y_HSL, y_LPRFS, y_RAFG, y_NFRFS};
hold on;
markers = {'o', 's', 'd', '^', 'v', '*', 'x', '+', 'h', 'p', 'h','none'}; 
for i = 1:length(datasets)
    y_data = datasets{i};
    if i == 1 
        plot(x, y_data, '--k', 'LineWidth', 1, 'MarkerSize', 3);
    else
        plot(x, y_data, [markers{i} ' -'], 'Color', colors(i,:), 'LineWidth', 1.5, 'MarkerSize', 3, 'MarkerFaceColor', colors(i,:));
    end
end
xlim([2 11]);
ylim([0.37 0.62]);

set(gca, 'xtick', [3 5 7 9 11]);
set(gca, 'xticklabel', {'40', '80', '120', '160', '200'});
set(gca, 'ytick', [0.37 0.42 0.47 0.52 0.57 0.62]);
xlabel('Number of selected features', 'FontSize', 20, 'FontName', 'Times New Roman');
ylabel('NMI', 'FontSize', 20, 'FontName', 'Times New Roman');
set(gca, 'FontSize', 20, 'FontName', 'Times New Roman');
box on;
%% 
subplot(3,5,12);
x = 2:11; 
xlim([2 11]);
% lung_small
y_Baseline =[0.651484054	0.651484054	0.651484054	0.651484054	0.651484054	0.651484054	0.651484054	0.651484054	0.651484054	0.651484054];
y_LS =[0.474130334	0.501436824	0.528118646	0.515771833	0.538609301	0.555355158	0.589675888	0.613862051	0.634593684	0.647006865];
y_MCFS =[0.562705972	0.604629688	0.617377001	0.657272163	0.659646112	0.677407021	0.654906969	0.658621321	0.654602119	0.666223693]; 
y_SPFS=[0.675860204	0.727146849	0.730355729	0.744757681	0.739043851	0.739538582	0.728375884	0.73983352	0.737552134	0.729899659];
y_VSCDFS=[0.594881596	0.603646706	0.623032283	0.627249526	0.600540174	0.576202315	0.605057528	0.616047452	0.600109238	0.60066399];
y_AUFS=[0.698850653	0.74680822	0.763208817	0.765909235	0.766145372	0.751258828	0.748087806	0.755435792	0.744526016	0.732520164];
y_GLUFS=[0.740265199	0.731114062	0.745169419	0.737745629	0.736312358	0.741183573	0.726318821	0.723135111	0.729906306	0.722514682];
y_HSL=[0.656745666	0.707044964	0.74296378	0.721334679	0.733980249	0.724928034	0.729666318	0.728494609	0.718822639	0.714153224];
y_LPRFS= [0.677889891	0.728395021	0.751428647	0.759636571	0.759625469	0.76393121	0.773928422	0.758552635	0.733700521	0.738857103];
y_RAFG=[0.644613527	0.696331605	0.700855366	0.703573747	0.725872447	0.723778883	0.727833388	0.733151942	0.730112854	0.723320734];
y_NFRFS=[0.742691946	0.782594001	0.771973847	0.768403369	0.780700658	0.771849271	0.783580537	0.768721397	0.77362735	0.762109282];
colors = [
    0,0,0;
    0.1216, 0.4667, 0.7059; 
    1.0000, 0.4980, 0.0549; 
    0.1725, 0.6275, 0.1725; 
    0.5804, 0.4039, 0.7412; 
    0.5490, 0.3373, 0.2941; 
    0.8902, 0.4667, 0.7608;
    0.4980, 0.4980, 0.4980; 
    0.7373, 0.7412, 0.1333;
    0.0902, 0.7451, 0.8118; 
    1,0,0;
];
datasets = {y_Baseline,y_LS, y_MCFS, y_SPFS, y_VSCDFS, y_AUFS, y_GLUFS, y_HSL, y_LPRFS, y_RAFG, y_NFRFS};
hold on;
markers = {'o', 's', 'd', '^', 'v', '*', 'x', '+', 'h', 'p', 'h','none'};
for i = 1:length(datasets)
    y_data = datasets{i};
    if i == 1 
        plot(x, y_data, '--k', 'LineWidth', 1, 'MarkerSize', 3);
    else
        plot(x, y_data, [markers{i} ' -'], 'Color', colors(i,:), 'LineWidth', 1.5, 'MarkerSize', 3, 'MarkerFaceColor', colors(i,:));
    end
end
xlim([2 11]);
ylim([0.46 0.8]); 
set(gca, 'xtick', [3 5 7 9 11]);
set(gca, 'xticklabel', {'40', '80', '120', '160', '200'});
set(gca, 'ytick', [0.46 0.63 0.8]);
xlabel('Number of selected features', 'FontSize', 20, 'FontName', 'Times New Roman');
ylabel('NMI', 'FontSize', 20, 'FontName', 'Times New Roman');
set(gca, 'FontSize', 20, 'FontName', 'Times New Roman');
box on;
%% 
subplot(3,5,13);
x=2:11;
% PCMAC
y_Baseline =[0.000417513	0.000417513	0.000417513	0.000417513	0.000417513	0.000417513	0.000417513	0.000417513	0.000417513	0.000417513];
y_LS =[0.009531506	0.009531506	0.009531506	0.010245197	0.009410264	0.012317058	0.010850903	0.012405663	0.012317924	0.009519393];
y_MCFS = [0.001042627	0.001042627	0.000417513	0.000417513	0.000417513	0.000417513	1.19E-06	0.000417513	0.000417513	0.000417513];
y_SPFS= [0.020908405	0.027653284	0.030601319	0.030872592	0.021546202	0.021546202	0.029671769	0.029671769	0.028916343	0.028994581];
y_VSCDFS= [0.010150483	0.017172484	0.018024945	0.017647495	0.016354304	0.019138705	0.013932277	0.010734263	0.010604657	0.009945035];
y_AUFS= [0.047148269	0.038183477	0.038025914	0.039239509	0.041996312	0.042490024	0.037489048	0.041799326	0.03825731	0.036481609];
y_GLUFS= [0.013404518	0.010341138	0.009356663	0.006353784	0.009839451	0.010398221	0.001163982	0.0051301	0.006782661	0.00658396];
y_HSL= [0.019953103	0.023910262	0.02296605	0.043752363	0.033657739	0.037499868	0.032576224	0.025514778	0.024588052	0.023860235];
y_LPRFS= [0.02247261	0.016988326	0.016435562	0.016435562	0.020663858	0.022176008	0.022176008	0.020725711	0.020565189	0.023211173];
y_RAFG=[0.046901116	0.034334912	0.032897389	0.030873896	0.031082014	0.033046814	0.037965782	0.033454403	0.031213164	0.028140321];
y_NFRFS= [0.121751305	0.115592156	0.112819785	0.093194427	0.119143329	0.086693341	0.086693341	0.100466562	0.086693341	0.086693341];

colors = [
    0,0,0;
    0.1216, 0.4667, 0.7059; 
    1.0000, 0.4980, 0.0549; 
    0.1725, 0.6275, 0.1725; 
    0.5804, 0.4039, 0.7412; 
    0.5490, 0.3373, 0.2941; 
    0.8902, 0.4667, 0.7608;
    0.4980, 0.4980, 0.4980; 
    0.7373, 0.7412, 0.1333;
    0.0902, 0.7451, 0.8118; 
    1,0,0;
];
datasets = {y_Baseline,y_LS, y_MCFS, y_SPFS, y_VSCDFS, y_AUFS, y_GLUFS, y_HSL, y_LPRFS, y_RAFG, y_NFRFS};
hold on;
markers = {'o', 's', 'd', '^', 'v', '*', 'x', '+', 'h', 'p', 'h','none'};
for i = 1:length(datasets)
    y_data = datasets{i};
    if i == 1 
        plot(x, y_data, '--k', 'LineWidth', 1, 'MarkerSize', 3);
    else
        plot(x, y_data, [markers{i} ' -'], 'Color', colors(i,:), 'LineWidth', 1.5, 'MarkerSize', 3, 'MarkerFaceColor', colors(i,:));
    end
end
xlim([2 11]); 
ylim([0 0.14]); 
set(gca, 'xtick', [3 5 7 9 11]);
set(gca, 'xticklabel', {'40', '80', '120', '160', '200'});%% 
set(gca, 'ytick', [0 0.07 0.14]);
xlabel('Number of selected features', 'FontSize', 20, 'FontName', 'Times New Roman');
ylabel('NMI', 'FontSize', 20, 'FontName', 'Times New Roman');
set(gca, 'FontSize', 20, 'FontName', 'Times New Roman');
box on;
%% 
subplot(3,5,14);
x=2:11;
% RELATHE
y_Baseline =[0.002171109	0.002171109	0.002171109	0.002171109	0.002171109	0.002171109	0.002171109	0.002171109	0.002171109	0.002171109];
y_LS =[0.008594053	0.008662916	0.007910269	0.009646757	0.007123997	0.009350253	0.009350253	0.009060649	0.009006458	0.009524654];
y_MCFS = [0.010313025	0.00842878	0.009287107	0.009044018	0.009087097	0.009389615	0.009360602	0.009360602	0.009047749	0.009047749];
y_SPFS= [0.09116637	0.09116637	0.09116637	0.091390994	0.093827836	0.093909155	0.092686736	0.092686736	0.093896455	0.093827836];
y_VSCDFS= [0.012243166	0.014707779	0.014707779	0.015450799	0.01693684	0.01619382	0.011583387	0.013221738	0.013997596	0.013416043];
y_AUFS= [0.047890694	0.056666733	0.049248969	0.045705025	0.064332221	0.064332221	0.064458343	0.065207557	0.062958433	0.049011386];
y_GLUFS= [0.004808111	0.004808111	0.004808111	0.004808111	0.004808111	0.004808111	0.004808111	0.004808111	0.004808111	0.004808111];
y_HSL= [0.037508565	0.039754244	0.038333443	0.040893842	0.041212363	0.038299537	0.034543309	0.041256813	0.044320797	0.0372745];
y_LPRFS= [0.042432346	0.052352531	0.053485079	0.091616679	0.09116637	0.036134394	0.09116637	0.09116637	0.09116637	0.086936124];
y_RAFG=[0.046062538	0.055311546	0.058654908	0.048112266	0.057779161	0.052091999	0.04698595	0.046159271	0.050343933	0.043373399];
y_NFRFS= [0.092333001	0.09116637	0.09164087	0.093417343	0.093417343	0.092686736	0.094165529	0.094574415	0.094385079	0.094198885];

colors = [
   0,0,0;
    0.1216, 0.4667, 0.7059; 
    1.0000, 0.4980, 0.0549; 
    0.1725, 0.6275, 0.1725; 
    0.5804, 0.4039, 0.7412; 
    0.5490, 0.3373, 0.2941; 
    0.8902, 0.4667, 0.7608;
    0.4980, 0.4980, 0.4980; 
    0.7373, 0.7412, 0.1333;
    0.0902, 0.7451, 0.8118; 
    1,0,0;
];
datasets = {y_Baseline,y_LS, y_MCFS, y_SPFS, y_VSCDFS, y_AUFS, y_GLUFS, y_HSL, y_LPRFS, y_RAFG, y_NFRFS};
hold on;
markers = {'o', 's', 'd', '^', 'v', '*', 'x', '+', 'h', 'p', 'h','none'}; 
for i = 1:length(datasets)
    y_data = datasets{i};
    if i == 1 
        plot(x, y_data, '--k', 'LineWidth', 1, 'MarkerSize', 3);
    else
        plot(x, y_data, [markers{i} ' -'], 'Color', colors(i,:), 'LineWidth', 1.5, 'MarkerSize', 3, 'MarkerFaceColor', colors(i,:));
    end
end
xlim([2 11]); 
ylim([0 0.1]); 
set(gca, 'xtick', [3 5 7 9 11]);
set(gca, 'xticklabel', {'40', '80', '120', '160', '200'});
set(gca, 'ytick', [0 0.05 0.1]);
xlabel('Number of selected features', 'FontSize', 20, 'FontName', 'Times New Roman');
ylabel('NMI', 'FontSize', 20, 'FontName', 'Times New Roman');
set(gca, 'FontSize', 20, 'FontName', 'Times New Roman');
box on;
%% 
subplot_titles = {'(a) Yale', '(b) lung', '(c) COIL20', '(d) warpPIE10P', ...
                  '(e) warpAR10P', '(f) ORL', '(g) JAFFE', '(h) ATT40', ...
                  '(i) TOX-171', '(j) Isolet', '(k) binalpha', '(l) lung_small', ...
                  '(m) PCMAC', '(n) RELATHE'};
for i = 1:length(subplot_titles)
    subplot(3,5,i);
    xlabel('Number of selected features', 'FontSize', 6);
    ylabel('NMI', 'FontSize', 6, 'FontName', 'Times New Roman');
    set(gca, 'FontSize', 6, 'FontName', 'Times New Roman');
    title_text = subplot_titles{i};
    if contains(title_text, '_')
        title_text = strrep(title_text, '_', '\_'); 
    end
    text(0.5, -0.2, title_text, 'Units', 'Normalized', ...
         'HorizontalAlignment', 'center', 'VerticalAlignment', 'top', ...
         'FontName', 'Times New Roman', 'FontSize', 9);  
end
legend_labels = {'Baseline', 'LS', 'MCFS', 'SPFS', 'VSCDFS', 'AUFS', 'GLUFS', 'HSL', 'LRPFS', 'RAFG', 'NFRFS'};
lgd = legend(legend_labels, 'Location', 'southoutside', 'Orientation', 'horizontal', 'NumColumns', 2, 'FontName', 'Times New Roman');
              
