# Supplementary material for: Unsupervised feature selection algorithm based on L 2,p -norm feature reconstruction
Source: PLoS One. 2025 Mar 3;20(3):e0318431. doi: 10.1371/journal.pone.0318431 (PMC11875355; doi:10.1371/journal.pone.0318431)
Supplement: S1 Data — (ZIP) [file pone.0318431.s001.zip › S1_data/code/Robustness Evaluation/Add noise blocks.m]

clear;
clc;
load("ORL.mat")
X2 = X; 
blocks = [10, 12, 14];
Z_total = {}; 
randY_total = {}; 
% Set image and layout parameters.
figure;
set(gcf, 'Position', [100, 60, 600, 200]); 
image_size = 1 / 3; 
margin_x = 0.005; 
margin_y = 0.005; 
row_index = 1;  

% Iterate over occlusion block sizes
for block = blocks
    Z = [];
    randY = []; 
    for i = 1:10:400
        X1 = X2(i:i+9, :); 
        rn = randperm(10, 10);
        for j = 1:10
            a = reshape(X1(rn(j), :), 32, 32); 
            bp = randperm(32 - block + 1, 1); 
            a(bp:bp + block - 1, bp:bp + block - 1) = 0; 
            tile_width = (1 - margin_x * 11) / 10;
            tile_height = image_size - margin_y; 
            x_pos = (j - 1) * (tile_width + margin_x); 
            y_pos = 1 - row_index * (image_size + margin_y); 
            axes('Position', [x_pos, y_pos, tile_width, tile_height]); 
            imshow(a, []); 
        end
        Z = [Z; X1]; 
        randY = [randY; rn];
        break; 
    end

    % Save the data of the current block size
    Z_total{end+1} = Z; 
    randY_total{end+1} = randY; 
    save(['ORL_block_', num2str(block), '.mat'], 'Z', 'randY', 'Y');
    disp(['Dataset saved: ORL_block_', num2str(block), '.mat']);
    row_index = row_index + 1;
end
